# Supplementary material for: Correction: Pathology-specific experimental antivenoms for haemotoxic snakebite: The impact of immunogen diversity on the in vitro cross-reactivity and in vivo neutralisation of geographically diverse snake venoms
Source: PLoS Negl Trop Dis. 2022 Jun 2;16(6):e0010511. doi: 10.1371/journal.pntd.0010511 (PMC9162300; doi:10.1371/journal.pntd.0010511)
Supplement: S1 Data — (XLSX) [file pntd.0010511.s001.xlsx]

## Sheet: Time course ELISA
Time course
Immunogen mixture 1
	0 week		4 week		8 week		12 week		16 week		24 week		28 week		32 week		36 week		40 week		42 week		Normal Sheep IgG		Normal Horse IgG		SAIMR POLY		Negative
200	0.2168	0.1814	1.2638	1.2607	1.2435	1.257	1.2786	1.299	1.4229	1.4315	1.3731	1.463	1.9042	1.9769	1.9554	1.9024	1.8917	1.8983	1.8603	1.8406	2.4187	2.3507	0.1425	0.162	0.08	0.0754	2.1999	2.2088	0.1425	0.162
1000	0.304	0.1329	1.2819	1.3084	1.3142	1.3489	1.4091	1.3889	1.508	1.5703	1.4416	1.3967	1.973	1.9686	1.9731	1.9683	1.9481	1.9176	1.9068	1.8921	2.4867	2.4089	0.1301	0.1973	0.0843	0.1917	1.8951	1.89	0.1301	0.1973
5000	0.115	0.1018	1.9675	1.2915	1.3496	1.3659	1.702	1.4729	1.5059	1.4264	1.4762	1.3885	1.9538	1.9339	1.9701	1.9705	1.9258	1.9372	1.9024	1.7896	2.4818	2.4089	0.1218	0.1665	0.0839	0.1043	1.2075	1.1998	0.1218	0.1665
2500	0.0997	0.0947	1.1658	1.1415	1.2434	1.2438	1.2369	1.2991	1.4331	1.3923	1.964	1.9268	1.8909	1.8992	1.8671	1.8744	1.8602	1.854	1.8603	1.8847	2.4293	2.3417	0.1574	0.1656	0.0826	0.0974	0.5138	0.5197	0.1574	0.1656
12500	0.1055	0.0933	0.8879	1.146	1.5939	1.6879	0.9529	0.943	1.1315	1.1176	1.0499	0.9637	1.6904	1.688	1.7011	1.6468	1.6358	1.6665	1.7337	1.7116	2.2019	2.1608	0.1796	0.1393	0.0869	0.084	0.2533	0.2422	0.1796	0.1393
325000	0.1033	0.0927	0.4659	0.4358	0.5917	0.6073	0.516	0.5012	0.5827	0.6696	0.9541	0.5353	1.3872	1.347	1.3738	1.218	1.1967	1.3126	1.3782	1.3522	1.9312	1.8058	0.151	0.1181	0.0846	0.081	0.1521	0.1451	0.151	0.1181
3125000	0.0933	0.0911	0.2115	0.2138	0.3436	0.7254	0.2321	0.2104	0.2444	0.2916	0.228	0.2576	0.9663	0.8599	0.9063	0.7366	0.7414	0.8572	0.7976	0.8983	1.4367	1.2751	0.1617	0.095	0.0832	0.0856	0.1327	0.1123	0.1617	0.095
15625000	0.0929	0.0884	0.1204	0.143	0.1729	0.1587	0.1327	0.1259	0.1251	0.1475	0.1297	0.1936	0.6405	0.5138	0.5875	0.4309	0.4249	0.5218	0.4488	0.5008	0.8847	0.8006	0.0963	0.0931	0.0844	0.0821	0.1264	0.0966	0.0963	0.0931
78125000	0.0935	0.0934	0.1	0.1288	0.5019	0.3518	0.1076	0.1084	0.1228	0.1082	0.1483	0.1436	0.3919	0.3147	0.3715	0.3199	0.333	0.362	0.4049	0.2971	0.5168	0.4455	0.0779	0.0795	0.08	0.0843	0.1361	0.0964	0.0779	0.0795
390625000	0.0936	0.1269	0.0963	0.1111	0.096	0.0942	0.099	0.0985	0.1314	0.0931	0.1007	0.1463	0.2458	0.2475	0.2639	0.3235	0.333	0.2432	0.2219	0.2317	0.3597	0.2694	0.0715	0.0743	0.0869	0.0846	0.0882	0.0965	0.0715	0.0743
Immunogen mixture 2
	0 week		4 week		8 week		12 week		16 week		24 week		28 week		32 week		36 week		40 week		42 week		Normal Sheep IgG		Normal Horse IgG		SAIMR POLY		Negative
200	0.1627	0.168	1.0183	1.0059	1.0487	1.1717	1.1427	1.1683	1.2125	1.2551	1.1935	1.2072	1.985	2.0013	1.9675	1.9418	1.9306	1.9331	1.8614	1.9474	2.2771	2.2684	0.1425	0.162	0.08	0.0754	2.0944	2.0709	0.1425	0.162
1000	0.1219	0.1226	1.1416	1.1322	1.2534	1.1229	1.185	1.2079	1.2395	1.2372	1.2242	1.2334	2.0913	2.0195	1.9558	1.9453	1.9569	1.9762	1.9173	1.9596	2.2696	2.316	0.1301	0.1973	0.0843	0.1917	1.7481	1.7583	0.1301	0.1973
5000	0.1023	0.2112	1.8049	1.1375	1.89	1.185	1.2179	1.2357	1.1964	1.2226	1.2131	1.2249	2.0654	1.9767	1.9652	1.9396	1.9245	1.9592	1.8713	1.8724	2.2801	2.3227	0.1218	0.1665	0.0839	0.1043	1.1465	1.0794	0.1218	0.1665
2500	0.097	0.0964	1.1711	1.1536	1.9447	1.1796	1.2322	1.8827	1.1956	1.1915	1.2043	1.1998	1.8928	1.8679	1.8867	1.8668	1.8556	1.8168	1.8018	1.8425	2.3566	2.3279	0.1574	0.1656	0.0826	0.0974	0.6582	0.5107	0.1574	0.1656
12500	0.1093	0.0921	1.0028	1.6035	1.7187	1.8861	1.0175	1.7332	0.972	0.9991	0.968	1.0263	1.7672	1.6726	1.678	1.6635	1.5282	1.5264	1.6475	1.6161	2.2756	2.1718	0.1796	0.1393	0.0869	0.084	0.3405	0.2885	0.1796	0.1393
325000	0.0982	0.0911	0.6904	0.8984	0.6039	0.7141	0.6023	0.6724	0.5413	0.6141	0.9659	0.6487	1.4583	1.4035	1.3321	1.2719	1.0718	1.0822	1.2998	1.275	2.0042	1.8019	0.151	0.1181	0.0846	0.081	0.214	0.1945	0.151	0.1181
3125000	0.0898	0.0905	0.3583	0.207	0.2868	0.3291	0.2675	0.3126	0.28	0.3051	0.2677	0.3483	0.9612	0.9431	0.9927	0.8402	0.6683	0.6323	0.9089	0.8128	1.5618	1.4547	0.1617	0.095	0.0832	0.0856	0.1384	0.1271	0.1617	0.095
15625000	0.0901	0.1006	0.2028	0.4381	0.6653	0.1796	0.1368	0.1494	0.1411	0.1756	0.1539	0.2204	0.533	0.5026	0.5885	0.5029	0.4087	0.3772	0.5939	0.5001	1.1391	1.0092	0.0963	0.0931	0.0844	0.0821	0.1466	0.108	0.0963	0.0931
78125000	0.0946	0.0889	0.475	0.3346	0.1112	0.1216	0.1155	0.1104	0.1123	0.1208	0.108	0.6696	0.3015	0.2963	0.3503	0.3335	0.2336	0.283	0.3645	0.3045	0.6894	0.5726	0.0779	0.0795	0.08	0.0843	0.1412	0.102	0.0779	0.0795
390625000	0.1052	0.1072	0.1135	0.1235	0.0941	0.0953	0.09	0.0922	0.0936	0.1093	0.1084	0.0999	0.2217	0.2549	0.1941	0.2246	0.2268	0.1719	0.1591	0.13	0.2314	0.1895	0.0715	0.0743	0.0869	0.0846	0.1564	0.104	0.0715	0.0743

## Sheet: EPT ELISA
Raw data of Bothrops asper
<>	1	2	3	4	5	6	7	8	9	10	11	12
A	0.1318	2.539	2.6105	2.6204	2.5587	2.2678	1.7753	0.9526	0.4408	0.1973	0.0994	0.1325
B	0.1363	2.5531	2.5617	2.5102	2.4806	2.3207	1.9683	1.5182	1.0574	0.6244	0.1251	0.1378
C	0.1561	2.5357	2.558	2.5411	2.4943	2.2541	1.7737	1.0202	0.4321	0.2112	0.0944	0.1359
D	0.1195	2.5623	2.5536	2.5834	2.492	2.2483	1.765	0.9108	0.4209	0.2301	0.0995	0.1687
E	0.1242	2.0983	1.833	1.4187	0.7169	0.2466	0.1599	0.1025	0.0971	0.1187	0.1143	0.1498
F	0.111	1.7905	1.7866	1.3323	0.7068	0.262	0.1256	0.1182	0.1008	0.1095	0.1419	0.1301
G	0.1022	0.1277	0.1018	0.0971	0.0972	0.1168	0.132	0.1071	0.1024	0.3435	0.105	0.1121	Normal sheep IgG
H	0.1503	0.1067	0.0977	0.0898	0.1027	0.1068	0.12	0.1458	0.1014	0.0923	0.1089	0.1108
			EAV 1		EAV 2		SAIMR POLY		Normal sheep IgG		Normal Horse IgG
		1:100	2.539	2.5531	2.5357	2.5623	2.0983	1.7905	0.1277	0.1067	0.0745	0.1012
		1:500	2.6105	2.5617	2.558	2.5536	1.833	1.7866	0.1018	0.0977	0.0963	0.135
		1:2500	2.6204	2.5102	2.5411	2.5834	1.4187	1.3323	0.0971	0.0898	0.0985	0.1545
		1:12500	2.5587	2.4806	2.4943	2.492	0.7169	0.7068	0.0972	0.1027	0.1094	0.0632
		1:62500	2.2678	2.3207	2.2541	2.2483	0.2466	0.262	0.1168	0.1068	0.0793	0.0593
		1:312500	1.7753	1.9683	1.7737	1.765	0.1599	0.1256	0.132	0.12	0.0777	0.0609
		1:1562500	0.9526	1.5182	1.0202	0.9108	0.1025	0.1182	0.1071	0.1458	0.0778	0.054
		1:7812500	0.4408	1.0574	0.4321	0.4209	0.0971	0.1008	0.1024	0.1014	0.0643	0.0579
		1:39062500	0.1973	0.6244	0.2112	0.2301	0.1187	0.1095	0.3435	0.0923	0.0809	0.0554
		1:1.95E+08	0.0994	0.1251	0.0944	0.0995	0.1143	0.1419	0.105	0.1089	0.0655	0.0538
Raw data of Bothrops jararaca
<>	1	2	3	4	5	6	7	8	9	10	11	12
A	0.1181	1.9252	1.8967	1.9172	1.8717	1.7529	1.4642	0.9749	0.4437	0.2006	0.1957	0.1094
B	0.1087	1.9992	1.9026	1.8916	1.9235	1.7485	1.4743	0.9212	0.4239	0.2031	0.1613	0.1514
C	0.1421	1.9006	1.8913	1.8793	1.9171	1.7187	1.4942	1.0776	0.6248	0.3489	0.1427	0.1493
D	0.1342	1.8781	1.9603	1.9325	1.8254	1.7187	1.4137	0.8959	0.4332	0.2874	0.134	0.166
E	0.1527	1.6956	1.4661	1.0867	0.5776	0.2664	0.1467	0.1071	0.0982	0.1291	0.1177	0.1473
F	0.1402	1.6413	1.419	1.0083	0.4813	0.2284	0.1335	0.0979	0.0962	0.0915	0.1463	0.1448
G	0.1118	0.0745	0.0963	0.0985	0.1094	0.0793	0.0777	0.0778	0.0643	0.0809	0.0655	0.1007	Normal Horse IgG
H	0.1137	0.1012	0.135	0.1545	0.0632	0.0593	0.0609	0.054	0.0579	0.0554	0.0538	0.1149
			EAV 1		EAV 2		SAIMR POLY		Normal sheep IgG		Normal Horse IgG
		1:100	1.9252	1.9992	1.9006	1.8781	1.6956	1.6413	0.1277	0.1067	0.0745	0.1012
		1:500	1.8967	1.9026	1.8913	1.9603	1.4661	1.419	0.1018	0.0977	0.0963	0.135
		1:2500	1.9172	1.8916	1.8793	1.9325	1.0867	1.0083	0.0971	0.0898	0.0985	0.1545
		1:12500	1.8717	1.9235	1.9171	1.8254	0.5776	0.4813	0.0972	0.1027	0.1094	0.0632
		1:62500	1.7529	1.7485	1.7187	1.7187	0.2664	0.2284	0.1168	0.1068	0.0793	0.0593
		1:312500	1.4642	1.4743	1.4942	1.4137	0.1467	0.1335	0.132	0.12	0.0777	0.0609
		1:1562500	0.9749	0.9212	1.0776	0.8959	0.1071	0.0979	0.1071	0.1458	0.0778	0.054
		1:7812500	0.4437	0.4239	0.6248	0.4332	0.0982	0.0962	0.1024	0.1014	0.0643	0.0579
		1:39062500	0.2006	0.2031	0.3489	0.2874	0.1291	0.0915	0.3435	0.0923	0.0809	0.0554
		1:1.95E+08	0.1957	0.1613	0.1427	0.134	0.1177	0.1463	0.105	0.1089	0.0655	0.0538
Raw data of Echis ocellatus
<>	1	2	3	4	5	6	7	8	9	10	11	12
A	0.1813	0.1009	0.1101	0.1012	0.1104	0.1177	0.1136	0.1215	0.1128	0.124	0.1232	0.1749
B	0.1138	2.2469	2.2386	2.2277	2.1677	1.9194	1.4276	0.8562	0.3813	0.1887	0.1767	0.2344
C	0.1333	2.2927	2.4978	2.2526	2.3301	1.9077	1.504	0.9334	0.4523	0.2032	0.1242	0.1335
D	0.1326	2.2938	2.2907	2.2725	2.1619	1.9305	1.4291	0.8341	0.3901	0.2235	0.1415	0.1841
E	0.1318	2.3786	2.2262	2.1974	2.1728	2.0101	1.5607	0.9076	0.4242	0.2798	0.1579	0.1232
F	0.1616	1.8736	1.6276	1.1779	0.6799	0.3243	0.1554	0.1493	0.1379	0.1349	0.1134	0.1223
G	0.1321	1.6674	1.5724	1.0902	0.5134	0.2491	0.1467	0.1269	0.1103	0.1342	0.1033	0.1211
H	0.1761	0.1187	0.1135	0.1221	0.1187	0.1263	0.1275	0.1309	0.1102	0.1138	0.1219	0.1188
			EAV 1		EAV 2		SAIMR POLY		Normal sheep IgG		Normal Horse IgG
		1:100	2.2469	2.2927	2.2938	2.3786	1.8736	1.6674	0.1277	0.1067	0.0745	0.1012
		1:500	2.2386	2.4978	2.2907	2.2262	1.6276	1.5724	0.1018	0.0977	0.0963	0.135
		1:2500	2.2277	2.2526	2.2725	2.1974	1.1779	1.0902	0.0971	0.0898	0.0985	0.1545
		1:12500	2.1677	2.3301	2.1619	2.1728	0.6799	0.5134	0.0972	0.1027	0.1094	0.0632
		1:62500	1.9194	1.9077	1.9305	2.0101	0.3243	0.2491	0.1168	0.1068	0.0793	0.0593
		1:312500	1.4276	1.504	1.4291	1.5607	0.1554	0.1467	0.132	0.12	0.0777	0.0609
		1:1562500	0.8562	0.9334	0.8341	0.9076	0.1493	0.1269	0.1071	0.1458	0.0778	0.054
		1:7812500	0.3813	0.4523	0.3901	0.4242	0.1379	0.1103	0.1024	0.1014	0.0643	0.0579
		1:39062500	0.1887	0.2032	0.2235	0.2798	0.1349	0.1342	0.3435	0.0923	0.0809	0.0554
		1:1.95E+08	0.1767	0.1242	0.1415	0.1579	0.1134	0.1033	0.105	0.1089	0.0655	0.0538
Raw data of Callosalesma rhodostoma
<>	1	2	3	4	5	6	7	8	9	10	11	12
A	0.0804	0.1109	0.1311	0.12	0.1007	0.1095	0.1109	0.1118	0.1323	0.1441	0.1138	0.1411
B	0.0957	2.1197	1.931	1.7784	1.5229	1.0326	0.4951	0.2537	0.1536	0.0935	0.1099	0.138
C	0.0974	1.9969	1.8999	1.75	1.4665	1.724	0.423	0.1859	0.5168	0.5137	0.0927	0.1234
D	0.0829	1.9768	1.9109	1.785	1.5217	1.221	0.5297	0.6744	0.4853	0.3288	0.1117	0.1535
E	0.088	1.9309	1.9673	1.7003	1.4811	0.9322	0.4382	0.2146	0.1582	0.3737	0.3437	0.1482
F	0.0814	1.6784	1.2687	0.5366	0.2306	0.1114	0.0852	0.0959	0.0837	0.1147	0.1475	0.1235
G	0.0897	1.7386	1.1354	0.523	0.2017	0.1545	0.1079	0.0957	0.1075	0.1079	0.1157	0.1182
H	0.0823	0.1038	0.1204	0.1136	0.1092	0.1145	0.1091	0.1203	0.1212	0.1311	0.1301	0.0901
			EAV 1		EAV 2		SAIMR POLY		Normal sheep IgG		Normal Horse IgG
		1:100	2.1197	1.9969	1.9768	1.9309	1.6784	1.7386	0.1277	0.1067	0.0745	0.1012
		1:500	1.931	1.8999	1.9109	1.9673	1.2687	1.1354	0.1018	0.0977	0.0963	0.135
		1:2500	1.7784	1.75	1.785	1.7003	0.5366	0.523	0.0971	0.0898	0.0985	0.1545
		1:12500	1.5229	1.4665	1.5217	1.4811	0.2306	0.2017	0.0972	0.1027	0.1094	0.0632
		1:62500	1.0326	1.0326	0.9322	0.9322	0.1114	0.1545	0.1168	0.1068	0.0793	0.0593
		1:312500	0.4951	0.423	0.5297	0.4382	0.0852	0.1079	0.132	0.12	0.0777	0.0609
		1:1562500	0.2537	0.1859	0.6744	0.2146	0.0959	0.0957	0.1071	0.1458	0.0778	0.054
		1:7812500	0.1536	0.1536	0.4853	0.1582	0.0837	0.1075	0.1024	0.1014	0.0643	0.0579
		1:39062500	0.0935	0.0935	0.3288	0.3737	0.1147	0.1079	0.3435	0.0923	0.0809	0.0554
		1:1.95E+08	0.0927	0.0927	0.1117	0.3437	0.1475	0.1157	0.105	0.1089	0.0655	0.0538
Raw data of D. acutus
<>	1	2	3	4	5	6	7	8	9	10	11	12
A	0.1391	0.1026	0.1093	0.1143	0.1278	0.1261	0.1232	0.1084	0.1214	0.1119	0.1041	0.1405
B	0.2594	2.2834	2.4928	2.2896	2.24	2.4351	1.6376	0.9181	0.4607	0.2563	0.1193	0.1401
C	0.1594	2.3823	2.6592	2.3054	2.2498	2.6211	1.6491	1.0667	0.5653	0.2902	0.1072	0.1384
D	0.183	2.3311	2.2564	2.3047	2.2169	2.1079	1.5717	0.967	0.4744	0.2643	0.1304	0.1467
E	0.1227	2.2996	2.4561	2.2555	2.2011	1.9922	1.4699	0.8156	0.3894	0.2305	0.4623	0.1664
F	0.1296	0.5299	0.1898	0.152	0.1118	0.1195	0.098	0.3723	0.4229	0.1012	0.1311	0.1359
G	0.0931	0.5054	0.1908	0.13	0.1182	0.1074	0.249	0.1126	0.1193	0.1144	0.1223	0.12
H	0.0992	0.1127	0.1153	0.1252	0.131	0.1303	0.1234	0.1012	0.1044	0.1011	0.1224	0.153
			EAV 1		EAV 2		SAIMR POLY		Normal sheep IgG		Normal Horse IgG
		1:100	2.2834	2.3823	2.3311	2.2996	1.6791	1.7446	0.1277	0.1067	0.0745	0.1012
		1:500	2.4928	2.4928	2.2564	2.4561	1.2954	1.2698	0.1018	0.0977	0.0963	0.135
		1:2500	2.2896	2.3054	2.3047	2.2555	0.8202	0.676	0.0971	0.0898	0.0985	0.1545
		1:12500	2.24	2.2498	2.2169	2.2011	0.3134	0.3329	0.0972	0.1027	0.1094	0.0632
		1:62500	2.24	2.2498	2.1079	1.9922	0.1625	0.1543	0.1168	0.1068	0.0793	0.0593
		1:312500	1.6376	1.6491	1.5717	1.4699	0.1205	0.1569	0.132	0.12	0.0777	0.0609
		1:1562500	0.9181	1.0667	0.967	0.8156	0.1472	0.1133	0.1071	0.1458	0.0778	0.054
		1:7812500	0.4607	0.5653	0.4744	0.3894	0.1278	0.1091	0.1024	0.1014	0.0643	0.0579
		1:39062500	0.2563	0.2902	0.2643	0.2305	0.1094	0.1117	0.3435	0.0923	0.0809	0.0554
		1:1.95E+08	0.1193	0.1072	0.1304	0.4623	0.1168	0.1066	0.105	0.1089	0.0655	0.0538
Raw data of D. typus
<>	1	2	3	4	5	6	7	8	9	10	11	12
A	0.1473	0.1391	0.1003	0.131	0.1088	0.1172	0.1094	0.1028	0.1166	0.1087	0.1193	0.158
B	0.1488	2.2778	2.2587	2.2177	2.05	1.645	1.0855	0.6226	0.4375	0.4035	0.3652	0.1867
C	0.176	2.3278	2.2708	2.2192	2.031	1.594	1.0176	0.5948	0.4184	0.3557	0.3827	0.1986
D	0.1838	2.2362	2.2335	2.2389	2.1126	1.7743	1.1975	0.7189	0.5044	0.3864	0.3896	0.4879
E	0.1094	2.1754	2.2171	2.1419	2.0826	1.7052	1.2219	0.7536	0.5048	0.4221	0.3632	0.1113
F	0.1512	1.779	1.4975	0.6253	0.2641	0.1305	0.1301	0.1393	0.1662	0.152	0.1663	0.165
G	0.2119	1.8138	1.4422	0.6388	0.3024	0.1539	0.1235	0.0996	0.177	0.1351	0.0967	0.1678
H	0.1943	0.1304	0.12	0.1198	0.1018	0.1192	0.1022	0.1181	0.1073	0.1122	0.1089	0.1506
			EAV 1		EAV 2		SAIMR POLY		Normal sheep IgG		Normal Horse IgG
		1:100	2.2778	2.3278	2.2362	2.1754	2.0449	2.123	0.1277	0.1067	0.0745	0.1012
		1:500	2.2587	2.2708	2.2335	2.2171	1.5767	1.5857	0.1018	0.0977	0.0963	0.135
		1:2500	2.2177	2.2192	2.2389	2.1419	0.9566	0.8639	0.0971	0.0898	0.0985	0.1545
		1:12500	2.05	2.031	2.1126	2.0826	0.5426	0.4859	0.0972	0.1027	0.1094	0.0632
		1:62500	1.645	1.594	1.7743	1.7052	0.3593	0.3779	0.1168	0.1068	0.0793	0.0593
		1:312500	1.0855	1.0176	1.1975	1.2219	0.3213	0.3206	0.132	0.12	0.0777	0.0609
		1:1562500	0.6226	0.5948	0.7189	0.7536	0.1662	0.177	0.1071	0.1458	0.0778	0.054
		1:7812500	0.4375	0.4184	0.5044	0.5048	0.152	0.1351	0.1024	0.1014	0.0643	0.0579
		1:39062500	0.4035	0.3557	0.3864	0.4221	0.0967	0.0967	0.3435	0.0923	0.0809	0.0554
		1:1.95E+08	0.3652	0.3827	0.3896	0.3632	0.0967	0.0967	0.105	0.1089	0.0655	0.0538
Raw data of B. arietans
<>	1	2	3	4	5	6	7	8	9	10	11	12
A	0.0865	0.1081	0.1091	0.1097	0.1012	0.1154	0.1151	0.1201	0.1086	0.1106	0.1102	0.1255
B	0.1236	1.7988	1.8104	1.7122	1.559	1.3146	0.9147	0.4073	0.2692	0.1356	0.0886	0.2231
C	0.1038	1.8357	1.782	1.7223	1.5769	1.3057	0.7834	0.3852	0.1851	0.1364	0.1044	0.1004
D	0.1496	1.8409	1.8848	1.7122	1.7208	1.4128	0.7365	0.3435	0.1807	0.1572	0.1299	0.1354
E	0.0887	1.8125	1.7987	1.7021	1.5878	1.329	0.8488	0.4183	0.2171	0.1673	0.1442	0.1079
F	0.11	1.5958	1.5456	1.4449	1.2007	0.6812	0.3103	0.1923	0.1321	0.1258	0.1025	0.106
G	0.1013	1.5039	1.5448	1.3902	1.043	0.5115	0.2689	0.1566	0.1261	0.1425	0.1342	0.1008
H	0.1473	0.1012	0.1231	0.1092	0.1095	0.1102	0.1218	0.1115	0.1019	0.1022	0.1091	0.1228
			EAV 1		EAV 2		SAIMR POLY		Normal sheep IgG		Normal Horse IgG
		1:100	1.7988	1.8357	1.8409	1.8125	1.5958	1.5039	0.1277	0.1067	0.0745	0.1012
		1:500	1.8104	1.782	1.8848	1.7987	1.5456	1.5448	0.1018	0.0977	0.0963	0.135
		1:2500	1.7122	1.7223	1.7122	1.7021	1.4449	1.3902	0.0971	0.0898	0.0985	0.1545
		1:12500	1.559	1.5769	1.7208	1.5878	1.2007	1.043	0.0972	0.1027	0.1094	0.0632
		1:62500	1.3146	1.3057	1.4128	1.329	0.6812	0.5115	0.1168	0.1068	0.0793	0.0593
		1:312500	0.9147	0.7834	0.7365	0.8488	0.3103	0.2689	0.132	0.12	0.0777	0.0609
		1:1562500	0.4073	0.3852	0.3435	0.4183	0.1923	0.1566	0.1071	0.1458	0.0778	0.054
		1:7812500	0.2692	0.1851	0.1807	0.2171	0.1321	0.1261	0.1024	0.1014	0.0643	0.0579
		1:39062500	0.1356	0.1364	0.1572	0.1673	0.1258	0.1425	0.3435	0.0923	0.0809	0.0554
		1:1.95E+08	0.0886	0.1044	0.1299	0.1442	0.1025	0.1342	0.105	0.1089	0.0655	0.0538
Raw data of D. russelii
<>	1	2	3	4	5	6	7	8	9	10	11	12
A	0.1005	0.1202	0.1204	0.1511	0.1208	0.1218	0.1087	0.1038	0.1011	0.1002	0.1303	0.1257
B	0.1785	2.2237	2.0909	2.0968	2.0019	1.5179	0.9532	0.5105	0.2713	0.1482	0.0977	0.1563
C	0.1139	2.2471	2.1236	2.0474	1.9632	1.5673	0.9375	0.4324	0.2408	0.1582	0.0991	0.1391
D	0.1204	2.1385	2.1429	2.0701	1.9095	1.4461	1.0066	0.5101	0.2442	0.2206	0.1232	0.1504
E	0.1418	2.1427	2.1575	2.0469	1.9053	1.4764	0.9862	0.4851	0.2784	0.1905	0.129	0.1367
F	0.1476	1.6357	1.3518	0.8108	0.4461	0.1902	0.126	0.1083	0.1102	0.1153	0.1068	0.1156
G	0.2137	1.6636	1.3153	0.8437	0.3729	0.2128	0.1127	0.1449	0.1216	0.1197	0.1262	0.1039
H	0.1295	0.1001	0.1205	0.1103	0.1194	0.1032	0.1138	0.1105	0.1099	0.1151	0.1119	0.1198
			EAV 1		EAV 2		SAIMR POLY		Normal sheep IgG		Normal Horse IgG
		1:100	2.2237	2.2471	2.1385	2.1427	1.6357	1.6636	0.1277	0.1067	0.0745	0.1012
		1:500	2.0909	2.1236	2.1429	2.1575	1.3518	1.3153	0.1018	0.0977	0.0963	0.135
		1:2500	2.0968	2.0474	2.0701	2.0469	0.8108	0.8437	0.0971	0.0898	0.0985	0.1545
		1:12500	2.0019	1.9632	1.9095	1.9053	0.4461	0.3729	0.0972	0.1027	0.1094	0.0632
		1:62500	1.5179	1.5673	1.4461	1.4764	0.1902	0.2128	0.1168	0.1068	0.0793	0.0593
		1:312500	0.9532	0.9375	1.0066	0.9862	0.126	0.1127	0.132	0.12	0.0777	0.0609
		1:1562500	0.5105	0.4324	0.5101	0.4851	0.1083	0.1449	0.1071	0.1458	0.0778	0.054
		1:7812500	0.2713	0.2408	0.2442	0.2784	0.1102	0.1216	0.1024	0.1014	0.0643	0.0579
		1:39062500	0.1482	0.1582	0.2206	0.1905	0.1153	0.1197	0.3435	0.0923	0.0809	0.0554
		1:1.95E+08	0.0977	0.0991	0.1232	0.129	0.1068	0.1262	0.105	0.1089	0.0655	0.0538
Raw data of E. carinatus
<>	1	2	3	4	5	6	7	8	9	10	11	12
A	0.2225	0.1102	0.1379	0.1123	0.1135	0.1044	0.1037	0.1009	0.1117	0.1105	0.1044	0.1142
B	0.1073	2.0455	2.0411	2.0019	2.014	1.7884	1.4625	1.0353	0.5421	0.2989	0.1277	0.1006
C	0.1297	2.1298	2.1069	2.0223	2.0215	1.8099	1.4011	0.86	0.4471	0.2417	0.3202	0.5114
D	0.1332	2.0998	2.0343	2.0142	2.9004	1.7821	1.3408	0.7577	0.3182	0.6984	0.1281	0.1878
E	0.134	2.1575	2.0709	2.0243	1.9995	1.8194	1.5094	0.9666	0.9968	0.7052	0.6337	0.1468
F	0.1405	1.7293	1.6616	1.346	0.8805	0.4232	0.151	0.1119	0.0936	0.0855	0.0832	0.1051
G	0.0969	1.7717	1.4041	1.297	0.8464	0.3661	0.1513	0.1036	0.0935	0.1108	0.1046	0.0868
H	0.1391	0.1084	0.1021	0.1022	0.1062	0.1141	0.1021	0.1021	0.1056	0.1121	0.1204	0.113
			EAV 1		EAV 2		SAIMR POLY		Normal sheep IgG		Normal Horse IgG
		1:100	2.0455	2.1298	2.0998	2.1575	1.7293	1.7717	0.1277	0.1067	0.0745	0.1012
		1:500	2.0411	2.1069	2.0343	2.0709	1.6616	1.4041	0.1018	0.0977	0.0963	0.135
		1:2500	2.0019	2.0223	2.0142	2.0243	1.346	1.297	0.0971	0.0898	0.0985	0.1545
		1:12500	2.014	2.0215	2.0142	2.0243	0.8805	0.8464	0.0972	0.1027	0.1094	0.0632
		1:62500	1.7884	1.8099	1.7821	1.8194	0.4232	0.3661	0.1168	0.1068	0.0793	0.0593
		1:312500	1.4625	1.4011	1.3408	1.5094	0.151	0.1513	0.132	0.12	0.0777	0.0609
		1:1562500	1.0353	0.86	0.7577	0.9666	0.1119	0.1036	0.1071	0.1458	0.0778	0.054
		1:7812500	0.5421	0.4471	0.1281	0.6337	0.0936	0.0935	0.1024	0.1014	0.0643	0.0579
		1:39062500	0.2989	0.2417	0.1281	0.6337	0.0855	0.1108	0.3435	0.0923	0.0809	0.0554
		1:1.95E+08	0.1277	0.3202	0.1281	0.6337	0.0832	0.1046	0.105	0.1089	0.0655	0.0538
Raw data of R. sub
<>	1	2	3	4	5	6	7	8	9	10	11	12
A	0.0874	0.1113	0.1115	0.1015	0.1231	0.1122	0.1022	0.1035	0.1023	0.1271	0.119	0.1133
B	0.0924	2.089	2.0127	1.989	1.7425	1.3493	0.8412	0.5404	0.3293	0.3914	0.3295	0.3918
C	0.0947	2.0401	1.9963	1.9233	1.7305	1.2612	0.7647	0.4814	0.3362	0.3149	0.293	0.1755
D	0.162	2.0734	2.0401	2.0132	1.9062	2.1303	1.2866	0.7108	0.4211	0.5994	0.2994	0.1554
E	0.1458	2.0646	2.1486	1.9926	2.6876	1.6302	1.2286	1.1457	0.8211	0.6278	0.7051	0.1651
F	0.1091	1.7422	1.5314	1.0557	0.4228	0.185	0.1327	0.4298	0.4453	0.162	0.5487	0.1362
G	0.1631	1.7439	1.4855	0.9497	0.447	0.1848	0.1233	0.1422	0.1002	0.0992	0.1049	0.1243
H	0.0856	0.1139	0.1016	0.1128	0.1101	0.1031	0.1104	0.1135	0.1115	0.1081	0.1149	0.102
			EAV 1		EAV 2		SAIMR POLY		Normal sheep IgG		Normal Horse IgG
		1:100	2.089	2.0401	2.0734	2.0646	1.7422	1.7439	0.1277	0.1067	0.0745	0.1012
		1:500	2.0127	1.9963	2.0401	2.1486	1.5314	1.4855	0.1018	0.0977	0.0963	0.135
		1:2500	1.989	1.9233	2.0132	1.9926	1.0557	0.9497	0.0971	0.0898	0.0985	0.1545
		1:12500	1.7425	1.7305	1.9062	1.9062	0.4228	0.447	0.0972	0.1027	0.1094	0.0632
		1:62500	1.3493	1.2612	1.6302	1.6302	0.185	0.1848	0.1168	0.1068	0.0793	0.0593
		1:312500	0.8412	0.7647	1.2866	1.2286	0.1327	0.1233	0.132	0.12	0.0777	0.0609
		1:1562500	0.5404	0.4814	0.7108	1.1457	0.1422	0.1422	0.1071	0.1458	0.0778	0.054
		1:7812500	0.4375	0.4184	0.5044	0.5048	0.152	0.1351	0.1024	0.1014	0.0643	0.0579
		1:39062500	0.4035	0.3557	0.3864	0.4221	0.0967	0.0967	0.3435	0.0923	0.0809	0.0554
		1:1.95E+08	0.3652	0.3827	0.3896	0.3632	0.0967	0.0967	0.105	0.1089	0.0655	0.0538
Raw data of T. albo
<>	1	2	3	4	5	6	7	8	9	10	11	12
A	0.1654	0.1038	0.1091	0.1145	0.1504	0.1551	0.126	0.1045	0.9029	0.1031	0.1579	0.2142
B	0.148	2.0316	1.9547	1.9192	1.831	1.5495	1.0353	0.6312	0.4737	0.3445	0.3332	0.5779
C	0.1521	1.9967	1.9858	1.8763	1.7958	1.5018	0.9975	0.6045	1.1994	0.8981	0.6525	0.1922
D	0.1332	2.082	2.0299	1.9365	1.8385	1.5718	1.0845	0.6488	0.4399	0.3618	0.3173	0.9175
E	0.3026	2.7644	1.9832	1.8768	1.8112	2.323	1.0048	0.5968	0.3911	0.3377	0.3532	0.107
F	0.0938	2.13	2.0316	0.7919	0.3074	0.1616	0.1072	0.1079	0.1106	0.1519	0.1605	0.2387
G	0.2017	1.6682	1.463	0.8058	0.378	0.1577	0.1192	0.1012	0.1379	0.1279	0.112	0.1309
H	0.1478	0.1091	0.1012	0.1022	0.1109	0.1351	0.1354	0.10409	0.1303	0.1341	0.123	0.1117
			EAV 1		EAV 2		SAIMR POLY		Normal sheep IgG		Normal Horse IgG
		1:100	2.0316	1.9967	2.0316	1.9967	2.13	1.6682	0.1277	0.1067	0.0745	0.1012
		1:500	1.9547	1.9858	2.0299	1.9832	2.0316	1.463	0.1018	0.0977	0.0963	0.135
		1:2500	1.9192	1.8763	1.9365	1.8768	0.7919	0.8058	0.0971	0.0898	0.0985	0.1545
		1:12500	1.831	1.7958	1.8385	1.8112	0.3074	0.378	0.0972	0.1027	0.1094	0.0632
		1:62500	1.5495	1.5018	1.5718	1.571	0.1616	0.1577	0.1168	0.1068	0.0793	0.0593
		1:312500	1.0353	0.9975	1.0845	1.0048	0.1072	0.1192	0.132	0.12	0.0777	0.0609
		1:1562500	0.6312	0.6045	0.6488	0.5968	0.1079	0.1012	0.1071	0.1458	0.0778	0.054
		1:7812500	0.4399	0.3911	0.4399	0.3911	0.1106	0.1379	0.1024	0.1014	0.0643	0.0579
		1:39062500	0.3618	0.3377	0.3618	0.3377	0.1519	0.1279	0.3435	0.0923	0.0809	0.0554
		1:1.95E+08	0.3173	0.3532	0.3173	0.3532	0.1605	0.112	0.105	0.1089	0.0655	0.0538
Raw data of C. atrox
<>	1	2	3	4	5	6	7	8	9	10	11	12
A	0.1048	0.1004	0.0577	0.0353	0.0518	0.1091	0.1303	0.1118	0.1052	0.1201	0.1524	0.1204
B	0.106	2.5862	2.4809	2.5454	2.6778	2.3153	2.0301	1.1094	0.4803	0.2324	0.1808	0.1312
C	0.1348	2.4827	2.7006	2.4305	2.4096	2.2234	1.8199	1.2079	0.597	0.2903	0.1636	0.1319
D	0.1201	2.5193	2.4699	2.4793	2.397	2.2508	1.8423	1.0142	0.4356	0.226	0.1447	0.1517
E	0.113	2.4944	2.4919	2.4747	2.3688	2.2048	1.783	0.9635	0.4655	0.2583	0.1267	0.1443
F	0.1122	1.8919	1.523	0.9821	0.4331	0.1785	0.1108	0.099	0.1126	0.1115	0.0925	0.1143
G	0.1033	1.9128	1.5808	1.0491	0.4473	0.1993	0.1224	0.0977	0.1171	0.0946	0.1002	0.1052
H	0.0985	0.1063	0.1199	0.1035	0.0988	0.1044	0.1013	0.1072	0.1089	0.1087	0.1008	0.0935
			EAV 1		EAV 2		SAIMR POLY		Normal sheep IgG		Normal Horse IgG
		1:100	2.5862	2.4827	2.5193	2.4944	1.8919	1.9128	0.1277	0.1067	0.0745	0.1012
		1:500	2.4809	2.7006	2.4699	2.4919	1.523	1.5808	0.1018	0.0977	0.0963	0.135
		1:2500	2.5454	2.4305	2.4793	2.4747	0.9821	1.0491	0.0971	0.0898	0.0985	0.1545
		1:12500	2.6778	2.4096	2.397	2.3688	0.4331	0.4473	0.0972	0.1027	0.1094	0.0632
		1:62500	2.3153	2.2234	2.2508	2.2048	0.1785	0.1993	0.1168	0.1068	0.0793	0.0593
		1:312500	2.0301	1.8199	1.8423	1.783	0.1108	0.1224	0.132	0.12	0.0777	0.0609
		1:1562500	1.1094	1.2079	1.0142	0.9635	0.099	0.0977	0.1071	0.1458	0.0778	0.054
		1:7812500	0.4803	0.597	0.4356	0.4655	0.1126	0.1171	0.1024	0.1014	0.0643	0.0579
		1:39062500	0.2324	0.2903	0.226	0.2583	0.1115	0.0946	0.3435	0.0923	0.0809	0.0554
		1:1.95E+08	0.1808	0.1636	0.1447	0.1267	0.0925	0.1002	0.105	0.1089	0.0655	0.0538
Raw data of Immunogen mixture 1
<>	1	2	3	4	5	6	7	8	9	10	11	12
A	0.2301	0.1053	0.1033	0.1087	0.111	0.1539	0.1553	0.1252	0.1184	0.1001	0.1022	0.0962
B	0.1129	2.4268	2.5106	2.4061	2.3269	2.2161	1.5653	0.8024	0.3146	0.1679	0.0931	0.1328
C	0.1119	2.3575	2.4113	2.3894	2.3096	2.126	1.7055	1.0018	0.4258	0.2181	0.0915	0.108
D	0.1094	1.5245	1.3664	1.1232	0.7725	0.4109	0.2237	0.1327	0.1145	0.0967	0.0928	0.122
E	0.1401	1.423	1.27	1.1177	0.7461	0.3746	0.2003	0.1234	0.1025	0.1324	0.1136	0.1191
F	0.1258	2.3242	2.3683	2.3344	2.2857	2.1142	1.6779	1.0157	0.4028	0.1821	0.104	0.0966
G	0.1065	2.3261	2.3294	2.3589	2.267	2.1102	1.7061	1.1527	0.5688	0.2654	0.1104	0.104
H	0.1072	0.1003	0.1075	0.1001	0.131	0.1053	0.1441	0.103	0.1052	0.1065	0.0722	0.1072
			EAV 1		EAV 2		SAIMR POLY		Normal sheep IgG		Normal Horse IgG
		1:100	2.4268	2.3575	1.5245	1.423	2.3242	2.3261	0.1277	0.1067	0.0745	0.1012
		1:500	2.5106	2.4113	1.3664	1.27	2.3683	2.3294	0.1018	0.0977	0.0963	0.135
		1:2500	2.4061	2.3894	1.1232	1.1177	2.3344	2.3589	0.0971	0.0898	0.0985	0.1545
		1:12500	2.3269	2.3096	0.7725	0.7461	2.2857	2.267	0.0972	0.1027	0.1094	0.0632
		1:62500	2.2161	2.126	0.4109	0.3746	2.1142	2.1102	0.1168	0.1068	0.0793	0.0593
		1:312500	1.5653	1.7055	0.2237	0.2003	1.6779	1.7061	0.132	0.12	0.0777	0.0609
		1:1562500	0.8024	1.0018	0.1327	0.1234	1.0157	1.1527	0.1071	0.1458	0.0778	0.054
		1:7812500	0.3146	0.4258	0.1145	0.1025	0.4028	0.5688	0.1024	0.1014	0.0643	0.0579
		1:39062500	0.1679	0.2181	0.0967	0.1324	0.1821	0.2654	0.3435	0.0923	0.0809	0.0554
		1:1.95E+08	0.0931	0.0915	0.0928	0.1136	0.104	0.1104	0.105	0.1089	0.0655	0.0538
Raw data of Immunogen mixture 2
<>	1	2	3	4	5	6	7	8	9	10	11	12
A	0.1181	0.1493	0.1092	0.1075	0.1114	0.1334	0.1253	0.1122	0.1092	0.1421	0.1723	0.1383
B	0.1562	3.0225	3.1474	3.22	2.9903	2.9603	2.402	1.3743	0.6301	0.3126	0.1311	0.1657
C	0.1998	2.945	3.0384	3.0747	3.0472	2.9245	2.6511	2.2137	1.6055	0.9936	0.1291	0.1491
D	0.1199	1.8319	1.6809	1.4015	0.9148	0.4346	0.2056	0.1948	0.124	0.1264	0.1298	0.1553
E	0.1148	1.8533	1.6211	1.4079	0.8923	0.4833	0.2497	0.2079	0.1818	0.1972	0.1611	0.1388
F	0.1232	2.9815	3.0384	3.0213	2.938	2.6474	1.9244	0.8923	0.3672	0.1738	0.1054	0.1106
G	0.1144	2.9573	3.0267	3.0351	2.9573	2.4922	1.56	0.5748	0.2229	0.1339	0.1033	0.1041
H	0.1109	0.1363	0.1059	0.1032	0.1033	0.116	0.1111	0.1261	0.098	0.1007	0.0978	0.102
			EAV 1		EAV 2		SAIMR POLY		Normal sheep IgG		Normal Horse IgG
		1:100	3.0225	2.945	1.8319	1.8533	2.9815	2.9573	0.1277	0.1067	0.0745	0.1012
		1:500	3.1474	3.0384	1.6809	1.6211	3.0384	3.0267	0.1018	0.0977	0.0963	0.135
		1:2500	3.22	3.0747	1.4015	1.4079	3.0213	3.0351	0.0971	0.0898	0.0985	0.1545
		1:12500	2.9903	3.0472	0.9148	0.8923	2.938	2.9573	0.0972	0.1027	0.1094	0.0632
		1:62500	2.9603	2.9245	0.4346	0.4833	2.6474	2.4922	0.1168	0.1068	0.0793	0.0593
		1:312500	2.402	2.6511	0.2056	0.2497	1.9244	1.56	0.132	0.12	0.0777	0.0609
		1:1562500	1.3743	2.2137	0.1948	0.2079	0.8923	0.5748	0.1071	0.1458	0.0778	0.054
		1:7812500	0.6301	1.6055	0.124	0.1818	0.3672	0.2229	0.1024	0.1014	0.0643	0.0579
		1:39062500	0.3126	0.9936	0.1264	0.1972	0.1738	0.1339	0.3435	0.0923	0.0809	0.0554
		1:1.95E+08	0.1311	0.1291	0.1298	0.1611	0.1054	0.1033	0.105	0.1089	0.0655	0.0538
summary of the immunological binding observed between the two EAVs and the individual venoms and venom immunogen mixtures measured by end-point titration ELISA
End-point titration (1:1562500)
	EAV 1		EAV 2		SAIMR POLY
B.asper	0.9526	1.1182	1.0202	0.9108	0.1025	0.1182
B. jararca	0.9749	0.9212	1.0776	0.8959	0.1071	0.0979
E. ocellatus	0.8562	0.9334	0.8341	0.9076	0.1493	0.1269
C. rhodostoma	0.2537	0.1859	0.2744	0.2146	0.0959	0.0957
D.typus	0.6226	0.5948	0.7189	0.7536	0.1662	0.177
D. acutus	0.9181	1.0667	0.967	0.8156	0.1472	0.1133
D.russelii	0.5105	0.4324	0.5101	0.4851	0.1083	0.1449
B .arietans	0.4073	0.3852	0.3435	0.4183	0.1162	0.1003
E. carinatus	1.0353	0.86	0.7577	0.9666	0.1119	0.1036
R. subminiatus	0.5404	0.4814	1.1401	1.1457	0.1422	0.1422
T.albolabris	0.6312	0.6045	0.6488	0.5968	0.1079	0.1012
C. atrox	1.1094	1.2079	1.0142	0.9635	0.099	0.0977
Immunogen mixture 1	0.8024	1.0018	1.0157	1.1527	0.1327	0.1234
Immunogen mixture 2	1.3743	1.2137	0.8923	0.7748	0.1948	0.2079
Normal sheep IgG	0.1071	0.1458
Normal Horse IgG	0.0778	0.054
Note
	PBS
	Normal sheep IgG run once for all EPT ELISA
	Normal horse IgG run once for all EPT ELISA

## Sheet: Avidity ELISA
Raw data of B. asper
<>	1	2	3	4	5	6	7	8	9	10	11	12
A	1.6531	1.6173	1.5555	1.4764	1.4764	1.2066	0.9248	0.0553	0.056	0.057	0.0562	0.0576
B	1.6968	1.6274	1.5204	1.4696	1.4696	1.207	0.9237	0.0434	0.0505	0.0448	0.0459	0.0449
C	1.6663	1.6193	1.5448	1.4972	1.4972	1.3224	1.1912	0.0547	0.0567	0.0527	0.0554	0.0578
D	1.5004	1.5726	1.5521	1.4939	1.4939	1.3519	1.19	0.0514	0.0497	0.0535	0.0455	0.0552
E	0.7696	0.7061	0.4633	0.2856	0.2856	0.1785	0.1209	0.0599	0.0448	0.0581	0.0483	0.0454
F	0.725	0.7122	0.4724	0.2996	0.2996	0.1843	0.1214	0.0505	0.0548	0.0579	0.0495	0.0363
G	0.0982	0.0889	0.0833	0.0825	0.0834	0.0966	0.0868	0.0451	0.0585	0.0571	0.0496	0.0416
H	0.1072	0.1023	0.0948	0.0853	0.0901	0.0846	0.0828	0.0457	0.0442	0.0447	0.0477	0.0435
B. asper
	0M	1M	2M	3M	4M	6M	8M
EAV 1	1.6531	1.6173	1.5555	1.4764	1.4764	1.2066	0.9248
	1.6968	1.6274	1.5204	1.4696	1.4696	1.207	0.9237
EAV 2	1.6663	1.6193	1.5448	1.4972	1.4972	1.3224	1.1912
	1.5004	1.5726	1.5521	1.4939	1.4939	1.3519	1.19
SAIMR POLY	0.7696	0.7061	0.4633	0.2856	0.2856	0.1785	0.1209
	0.725	0.7122	0.4724	0.2996	0.2996	0.1843	0.1214
Normal sheep IgG	0.0982	0.0889	0.0833	0.0825	0.0834	0.0966	0.0868
	0.1072	0.1023	0.0948	0.0853	0.0901	0.0846	0.0828
Normal horse IgG	0.0553	0.056	0.057	0.0562	0.0576	0.0547	0.0567
	0.0434	0.0505	0.0448	0.0459	0.0449	0.0514	0.0497
Raw data of B. jararaca
<>	1	2	3	4	5	6	7	8	9	10	11	12
A	1.7023	1.7254	1.6958	1.6998	1.6922	1.5054	1.362	0.0502	0.0471	0.0476	0.0513	0.0517
B	1.7788	1.7349	1.7002	1.6844	1.6828	1.5352	1.3693	0.0452	0.0435	0.0468	0.0479	0.0476
C	1.7426	1.7323	1.7078	1.6898	1.6705	1.5675	1.5038	0.0532	0.0537	0.0579	0.0495	0.0548
D	1.7023	1.7066	1.721	1.701	1.6998	1.5829	1.4987	0.0462	0.055	0.0571	0.0496	0.0585
E	0.8614	0.7516	0.6001	0.4671	0.3477	0.2154	0.1413	0.0457	0.0435	0.0447	0.0477	0.0442
F	0.8408	0.748	0.6206	0.4665	0.3544	0.2101	0.1358	0.0514	0.0552	0.0535	0.0455	0.0497
G	0.059	0.0581	0.0578	0.0604	0.0567	0.0565	0.0555	0.0434	0.0449	0.0448	0.0459	0.0505
H	0.0689	0.0636	0.0607	0.0591	0.0578	0.0568	0.0572	0.0547	0.0578	0.0527	0.0554	0.0567
B. jararaca
	0M	1M	2M	3M	4M	6M	8 M
EAV 1	1.7023	1.7254	1.6958	1.6998	1.6922	1.5054	1.362
	1.7788	1.7349	1.7002	1.6844	1.6828	1.5352	1.3693
EAV 2	1.7426	1.7323	1.7078	1.6898	1.6705	1.5675	1.5038
	1.7023	1.7066	1.721	1.701	1.6998	1.5829	1.4987
SAIMR POLY	0.8614	0.7516	0.6001	0.4671	0.3477	0.2154	0.1413
	0.8408	0.748	0.6206	0.4665	0.3544	0.2101	0.1358
Normal sheep IgG	0.059	0.0581	0.0578	0.0604	0.0567	0.0565	0.0555
	0.0689	0.0636	0.0607	0.0591	0.0578	0.0568	0.0572
Normal horse IgG	0.0502	0.0471	0.0476	0.0513	0.0517	0.0532	0.0537
	0.0452	0.0435	0.0468	0.0479	0.0476	0.0462	0.055
Raw data of E.ocellatus
<>	1	2	3	4	5	6	7	8	9	10	11	12
A	1.7529	1.7079	1.7	1.6679	1.6492	1.4353	1.2541	0.0467	0.0462	0.0439	0.0634	0.0631
B	1.7333	1.7129	1.6696	1.6913	1.6267	1.4552	1.2443	0.0485	0.0406	0.0468	0.0514	0.05
C	1.695	1.7154	1.6851	1.6445	1.6456	1.5532	1.4958	0.0515	0.0491	0.0495	0.0505	0.0579
D	1.7092	1.7251	1.7867	1.7095	1.7169	1.5541	1.4906	0.0516	0.0515	0.0496	0.0451	0.0571
E	0.9738	0.8923	0.7388	0.5816	0.4631	0.2629	0.1659	0.0552	0.0497	0.0455	0.0514	0.0535
F	1.0125	0.8926	0.7512	0.5995	0.4606	0.2638	0.1591	0.0449	0.0505	0.0459	0.0434	0.0448
G	0.0663	0.0609	0.0599	0.0653	0.0579	0.0559	0.0502	0.0435	0.0442	0.0477	0.0457	0.0447
H	0.0588	0.0575	0.0627	0.0655	0.0574	0.0564	0.0552	0.0578	0.0567	0.0554	0.0547	0.0527
E. ocellatus
	0M	1M	2M	3M	4M	6M	8 M
EAV 1	1.7529	1.7079	1.7	1.6679	1.6492	1.4353	1.2541
	1.7333	1.7129	1.6696	1.6913	1.6267	1.4552	1.2443
EAV 2	1.695	1.7154	1.6851	1.6445	1.6456	1.5532	1.4958
	1.7092	1.7251	1.7867	1.7095	1.7169	1.5541	1.4906
SAIMR POLY	0.9738	0.8923	0.7388	0.5816	0.4631	0.2629	0.1659
	1.0125	0.8926	0.7512	0.5995	0.4606	0.2638	0.1591
Normal sheep IgG	0.0663	0.0609	0.0599	0.0653	0.0579	0.0559	0.0502
	0.0588	0.0575	0.0627	0.0655	0.0574	0.0564	0.0552
Normal horse IgG	0.0467	0.0462	0.0439	0.0634	0.0631	0.0515	0.0491
	0.0485	0.0406	0.0468	0.0514	0.05	0.0516	0.0515
Raw data of C. rhodostoma
<>	1	2	3	4	5	6	7	8	9	10	11	12
A	1.6604	1.5999	1.4966	1.366	1.2358	0.5269	0.2655	0.0489	0.0512	0.0507	0.0504	0.0517
B	1.6893	1.6385	1.5295	1.4241	1.2863	0.5997	0.3046	0.0495	0.0503	0.0503	0.0514	0.0585
C	1.6459	1.6413	1.5485	1.4562	1.3547	0.7841	0.5404	0.0573	0.0595	0.0514	0.0535	0.0497
D	1.6716	1.6213	1.5622	1.4449	1.3487	0.7994	0.5538	0.0558	0.0581	0.0434	0.0448	0.0505
E	0.159	0.1358	0.108	0.0894	0.0848	0.082	0.0829	0.0454	0.0483	0.0509	0.0581	0.0448
F	0.1713	0.1361	0.1091	0.1007	0.0894	0.0747	0.0711	0.0453	0.0425	0.0408	0.0533	0.0445
G	0.0585	0.0571	0.0545	0.0609	0.0602	0.0597	0.057	0.0416	0.0496	0.0451	0.0571	0.0585
H	0.0542	0.0564	0.0563	0.0595	0.0579	0.0601	0.057	0.0552	0.0455	0.0514	0.0515	0.0457
C. rhodostoma
	0M	1M	2M	3M	4M	6M	8 M
EAV 1	1.6604	1.5999	1.4966	1.366	1.2358	0.5269	0.2655
	1.6893	1.6385	1.5295	1.4241	1.2863	0.5997	0.3046
EAV 2	1.6459	1.6413	1.5485	1.4562	1.3547	0.7841	0.5404
	1.6716	1.6213	1.5622	1.4449	1.3487	0.7994	0.5538
SAIMR POLY	0.159	0.1358	0.108	0.0894	0.0848	0.082	0.0829
	0.1713	0.1361	0.1091	0.1007	0.0894	0.0747	0.0711
Normal sheep IgG	0.0585	0.0571	0.0545	0.0609	0.0602	0.0597	0.057
	0.0542	0.0564	0.0563	0.0595	0.0579	0.0601	0.057
Normal horse IgG	0.0489	0.0512	0.0507	0.0504	0.0517	0.0573	0.0595
	0.0495	0.0503	0.0503	0.0514	0.0585	0.0558	0.0581
Raw data of D. typus
<>	1	2	3	4	5	6	7	8	9	10	11	12
A	1.8964	1.9348	1.8379	1.8419	1.8115	1.379	1.0207	0.0515	0.0491	0.0534	0.052	0.0405
B	1.887	1.8381	1.8042	1.7943	1.7416	1.3663	1.0125	0.0516	0.0524	0.0541	0.0551	0.0425
C	1.8042	1.8283	1.8022	1.7933	1.751	1.6145	1.34	0.0505	0.0586	0.0509	0.0581	0.0448
D	1.8553	1.9238	1.9053	1.8538	1.8787	1.6983	1.533	0.0528	0.0545	0.0408	0.0533	0.0445
E	0.6271	0.5486	0.4556	0.328	0.2561	0.1446	0.0893	0.0454	0.0514	0.0535	0.0497	0.0483
F	0.6281	0.5406	0.4347	0.3324	0.2555	0.1388	0.089	0.0453	0.0434	0.0448	0.0505	0.0425
G	0.0605	0.0621	0.064	0.0671	0.0634	0.0626	0.0563	0.0552	0.0514	0.0515	0.0457	0.0455
H	0.062	0.0615	0.0646	0.0651	0.0631	0.0636	0.0602	0.0416	0.0451	0.0571	0.0585	0.0496
D. typus
	0M	1M	2M	3M	4M	6M	8M
EAV 1	1.8964	1.9348	1.8379	1.8419	1.8115	1.379	1.0207
	1.887	1.8381	1.8042	1.7943	1.7416	1.3663	1.0125
EAV 2	1.8042	1.8283	1.8022	1.7933	1.751	1.6145	1.34
	1.8553	1.9238	1.9053	1.8538	1.8787	1.6983	1.533
SAIMR POLY	0.6271	0.5486	0.4556	0.328	0.2561	0.1446	0.0893
	0.6281	0.5406	0.4347	0.3324	0.2555	0.1388	0.089
Normal sheep IgG	0.0605	0.0621	0.064	0.0671	0.0634	0.0626	0.0563
	0.062	0.0615	0.0646	0.0651	0.0631	0.0636	0.0602
Normal horse IgG	0.0515	0.0491	0.0534	0.052	0.0505	0.0586	0.0549
	0.0516	0.0524	0.0541	0.0551	0.0528	0.0545	0.0592
Raw data of D. acutus
<>	1	2	3	4	5	6	7	8	9	10	11	12
A	1.8212	1.8202	1.7552	1.7433	1.7229	1.5332	1.297	0.0542	0.0509	0.0508	0.05	0.0528
B	1.8009	1.805	1.79	1.7565	1.7381	1.5332	1.2977	0.0505	0.0515	0.0515	0.0539	0.0481
C	1.7733	1.7644	1.7866	1.7519	1.731	1.6102	1.5041	0.0561	0.0556	0.0509	0.0448	0.0581
D	1.77	1.7681	1.7525	1.7551	1.7394	1.6245	1.5173	0.0588	0.054	0.0408	0.0445	0.0533
E	0.5028	0.4346	0.3851	0.2546	0.1991	0.1311	0.1013	0.0451	0.0571	0.0496	0.0585	0.0416
F	0.4869	0.4532	0.3517	0.2677	0.2044	0.1285	0.0929	0.0434	0.0448	0.0425	0.0505	0.0453
G	0.069	0.0676	0.0662	0.0639	0.0649	0.0613	0.0564	0.0514	0.0515	0.0455	0.0457	0.0452
H	0.0666	0.0613	0.0635	0.0659	0.064	0.0598	0.0578	0.0514	0.0535	0.0483	0.0497	0.0454
D. acutus
	0M	1M	2M	3M	4M	6M	8M
EAV 1	1.8212	1.8202	1.7552	1.7433	1.7229	1.5332	1.297
	1.8009	1.805	1.79	1.7565	1.7381	1.5332	1.2977
EAV 2	1.7733	1.7644	1.7866	1.7519	1.731	1.6102	1.5041
	1.77	1.7681	1.7525	1.7551	1.7394	1.6245	1.5173
SAIMR POLY	0.5028	0.4346	0.3851	0.2546	0.1991	0.1311	0.1013
	0.4869	0.4532	0.3517	0.2677	0.2044	0.1285	0.0929
Normal sheep IgG	0.069	0.0676	0.0662	0.0639	0.0649	0.0613	0.0564
	0.0666	0.0613	0.0635	0.0659	0.064	0.0598	0.0578
Normal horse IgG	0.0542	0.0509	0.0508	0.05	0.0528	0.0561	0.0556
	0.0505	0.0515	0.0515	0.0539	0.0481	0.0588	0.054
Raw data of D. russelii
<>	1	2	3	4	5	6	7	8	9	10	11	12
A	1.8804	1.9163	1.8817	1.8713	1.7535	1.3767	1.0917	0.0597	0.0568	0.0507	0.0556	0.0525
B	1.8637	1.8567	1.861	1.8064	1.7521	1.3828	1.0882	0.0523	0.0526	0.052	0.0527	0.0585
C	1.8672	1.8492	1.8017	1.7838	1.7707	1.5165	1.3486	0.0594	0.0596	0.0448	0.0581	0.0509
D	1.8732	1.852	1.8083	1.8152	1.7558	1.5395	1.3719	0.0539	0.0581	0.0445	0.0533	0.0408
E	0.573	0.4816	0.3966	0.3064	0.2491	0.161	0.1075	0.0515	0.045	0.0442	0.0445	0.0534
F	0.5524	0.4684	0.3818	0.3098	0.2561	0.1614	0.1101	0.0438	0.0497	0.0454	0.0483	0.0414
G	0.0653	0.0663	0.0689	0.0695	0.0697	0.0656	0.0658	0.0448	0.0533	0.0443	0.0425	0.0439
H	0.0638	0.0789	0.0693	0.0687	0.0667	0.0652	0.066	0.0571	0.0585	0.0436	0.0496	0.0451
D. russelii
	0M	1M	2M	3M	4M	6M	8M
EAV 1	1.8804	1.9163	1.8817	1.8713	1.7535	1.3767	1.0917
	1.8637	1.8567	1.861	1.8064	1.7521	1.3828	1.0882
EAV 2	1.8672	1.8492	1.8017	1.7838	1.7707	1.5165	1.3486
	1.8732	1.852	1.8083	1.8152	1.7558	1.5395	1.3719
SAIMR POLY	0.573	0.4816	0.3966	0.3064	0.2491	0.161	0.1075
	0.5524	0.4684	0.3818	0.3098	0.2561	0.1614	0.1101
Normal sheep IgG	0.0653	0.0663	0.0689	0.0695	0.0697	0.0656	0.0658
	0.0638	0.0789	0.0693	0.0687	0.0667	0.0652	0.066
Normal horse IgG	0.0597	0.0568	0.0507	0.0556	0.0525	0.0594	0.0596
	0.0523	0.0526	0.052	0.0527	0.0585	0.0539	0.0581
Raw data of B. arietans
<>	1	2	3	4	5	6	7	8	9	10	11	12
A	1.5937	1.5569	1.529	1.3985	1.3184	0.6832	0.4168	0.0498	0.0508	0.0493	0.0507	0.0512
B	1.5807	1.5563	1.4705	1.4283	1.2826	0.6701	0.4236	0.0508	0.0505	0.0512	0.0522	0.0534
C	1.5764	1.5689	1.5126	1.4702	1.3897	0.8868	0.613	0.0567	0.0591	0.0581	0.0509	0.0448
D	1.5931	1.5261	1.539	1.4596	1.3861	0.8884	0.6059	0.0514	0.0576	0.0533	0.0408	0.0445
E	1.3182	1.2143	1.1189	0.9849	0.82	0.5323	0.2868	0.0542	0.0555	0.0405	0.0432	0.0571
F	1.308	1.2126	1.112	0.9351	0.8152	0.5192	0.291	0.0438	0.0497	0.0483	0.0414	0.0415
G	0.0755	0.0693	0.0656	0.0714	0.0663	0.0642	0.0737	0.0571	0.0585	0.0496	0.0421	0.0449
H	0.0694	0.0705	0.0703	0.072	0.0692	0.0647	0.0691	0.0488	0.0463	0.0434	0.0429	0.042
B. arietans
	0M	1M	2M	3M	4M	6M	8M
EAV 1	1.5937	1.5569	1.529	1.3985	1.3184	0.6832	0.4168
	1.5807	1.5563	1.4705	1.4283	1.2826	0.6701	0.4236
EAV 2	1.5764	1.5689	1.5126	1.4702	1.3897	0.8868	0.613
	1.5931	1.5261	1.539	1.4596	1.3861	0.8884	0.6059
SAIMR POLY	1.3182	1.2143	1.1189	0.9849	0.82	0.5323	0.2868
	1.308	1.2126	1.112	0.9351	0.8152	0.5192	0.291
Normal sheep IgG	0.0755	0.0693	0.0656	0.0714	0.0663	0.0642	0.0737
	0.0694	0.0705	0.0703	0.072	0.0692	0.0647	0.0691
Normal horse IgG	0.0498	0.0508	0.0493	0.0507	0.0512	0.0567	0.0591
	0.0508	0.0505	0.0512	0.0522	0.0534	0.0514	0.0576
Raw data of E.carinatus
<>	1	2	3	4	5	6	7	8	9	10	11	12
A	2.0724	2.0431	2.0568	2.0676	1.9487	1.4846	1.1232	0.0554	0.0609	0.0568	0.0525	0.0529
B	2.107	2.0891	2.0614	2.0752	1.9989	1.5146	1.1382	0.0525	0.0507	0.0542	0.0553	0.0588
C	2.0658	2.1021	2.0678	2.1237	2.0556	1.8928	1.6998	0.065	0.0626	0.0509	0.0581	0.0448
D	2.0958	2.0764	2.0997	2.0501	2.0448	1.8425	1.6875	0.062	0.0599	0.0408	0.0533	0.0445
E	0.8927	0.8066	0.7086	0.5666	0.4366	0.2349	0.1389	0.0497	0.0504	0.0473	0.0412	0.0532
F	0.9351	0.8388	0.6801	0.587	0.4585	0.2462	0.1389	0.0505	0.0421	0.0496	0.0449	0.0561
G	0.0687	0.0709	0.0734	0.0721	0.0704	0.0681	0.0688	0.0423	0.0529	0.0434	0.042	0.048
H	0.0763	0.0747	0.0718	0.0724	0.0699	0.069	0.0704	0.0445	0.0532	0.0405	0.0531	0.0542
E. carinatus
	0M	1M	2M	3M	4M	6M	8M
EAV 1	2.0724	2.0431	2.0568	2.0676	1.9487	1.4846	1.1232
	2.107	2.0891	2.0614	2.0752	1.9989	1.5146	1.1382
EAV 2	2.0658	2.1021	2.0678	2.1237	2.0556	1.8928	1.6998
	2.0958	2.0764	2.0997	2.0501	2.0448	1.8425	1.6875
SAIMR POLY	0.8927	0.8066	0.7086	0.5666	0.4366	0.2349	0.1389
	0.9351	0.8388	0.6801	0.587	0.4585	0.2462	0.1389
Normal sheep IgG	0.0687	0.0709	0.0734	0.0721	0.0704	0.0681	0.0688
	0.0763	0.0747	0.0718	0.0724	0.0699	0.069	0.0704
Normal horse IgG	0.0554	0.0609	0.0568	0.0525	0.0529	0.065	0.0626
	0.0525	0.0507	0.0542	0.0553	0.0588	0.062	0.0599
Raw data of R. sub
<>	1	2	3	4	5	6	7	8	9	10	11	12
A	1.9782	1.9238	1.852	1.7982	1.7902	1.395	1.1926	0.0532	0.0563	0.0522	0.0525	0.052
B	1.9774	1.9362	1.9087	1.8307	1.7484	1.3734	1.1807	0.0534	0.0513	0.0532	0.0562	0.0563
C	2.0388	2.0449	2.0289	1.9643	1.932	1.7652	1.6675	0.0589	0.058	0.0509	0.0448	0.0581
D	2.0284	2.0197	2.0057	1.9547	1.9238	1.7933	1.6394	0.0621	0.0632	0.0408	0.0445	0.0513
E	0.838	0.713	0.5554	0.4276	0.3361	0.2051	0.134	0.0497	0.0504	0.0473	0.0512	0.0502
F	0.7985	0.7035	0.5402	0.4296	0.3282	0.1994	0.1329	0.0523	0.0427	0.0464	0.0481	0.0426
G	0.0972	0.0829	0.0707	0.0734	0.0693	0.0686	0.0707	0.0435	0.0432	0.0415	0.0442	0.0501
H	0.0961	0.081	0.0756	0.0716	0.0678	0.0687	0.0618	0.0425	0.0421	0.0496	0.0451	0.0409
R. sub.
	0M	1M	2M	3M	4M	6M	8M
EAV 1	1.9782	1.9238	1.852	1.7982	1.7902	1.395	1.1926
	1.9774	1.9362	1.9087	1.8307	1.7484	1.3734	1.1807
EAV 2	2.0388	2.0449	2.0289	1.9643	1.932	1.7652	1.6675
	2.0284	2.0197	2.0057	1.9547	1.9238	1.7933	1.6394
SAIMR POLY	0.838	0.713	0.5554	0.4276	0.3361	0.2051	0.134
	0.7985	0.7035	0.5402	0.4296	0.3282	0.1994	0.1329
Normal sheep IgG	0.0972	0.0829	0.0707	0.0734	0.0693	0.0686	0.0707
	0.0961	0.081	0.0756	0.0716	0.0678	0.0687	0.0618
Normal horse IgG	0.0532	0.0563	0.0522	0.0525	0.052	0.0589	0.058
	0.0534	0.0513	0.0532	0.0562	0.0563	0.0621	0.0632
Raw data of T. albo
<>	1	2	3	4	5	6	7	8	9	10	11	12
A	2.4503	2.452	2.3884	2.3735	2.2709	1.652	1.2528	0.0626	0.0671	0.0613	0.0602	0.0647
B	2.4283	2.4206	2.3903	2.3423	2.2518	1.677	1.2662	0.0576	0.0613	0.0671	0.0713	0.0643
C	2.4261	2.4451	2.4576	2.3831	2.3607	2.1022	1.9124	0.0638	0.0655	0.0509	0.0408	0.0462
D	2.4326	2.4428	2.4062	2.391	2.348	2.0921	1.9001	0.0633	0.0635	0.0408	0.0445	0.0513
E	1.0276	0.9122	0.6656	0.4566	0.3465	0.2233	0.1462	0.053	0.0544	0.0473	0.0512	0.0502
F	1.0322	0.8811	0.6784	0.4619	0.3491	0.2197	0.1507	0.042	0.0427	0.0404	0.0481	0.0436
G	0.0896	0.0846	0.0883	0.0898	0.0804	0.0756	0.0762	0.0565	0.0402	0.0415	0.0442	0.0401
H	0.0895	0.0866	0.0837	0.0847	0.0823	0.0748	0.0758	0.0522	0.052	0.0496	0.0451	0.0509
T. albo.
	0M	1M	2M	3M	4M	6M	8M
EAV 1	2.4503	2.452	2.3884	2.3735	2.2709	1.652	1.2528
	2.4283	2.4206	2.3903	2.3423	2.2518	1.677	1.2662
EAV 2	2.4261	2.4451	2.4576	2.3831	2.3607	2.1022	1.9124
	2.4326	2.4428	2.4062	2.391	2.348	2.0921	1.9001
SAIMR POLY	1.0276	0.9122	0.6656	0.4566	0.3465	0.2233	0.1462
	1.0322	0.8811	0.6784	0.4619	0.3491	0.2197	0.1507
Normal sheep IgG	0.0896	0.0846	0.0883	0.0898	0.0804	0.0756	0.0762
	0.0895	0.0866	0.0837	0.0847	0.0823	0.0748	0.0758
Normal horse IgG	0.0626	0.0671	0.0613	0.0602	0.0647	0.0638	0.0655
	0.0576	0.0613	0.0671	0.0713	0.0643	0.0633	0.0635
Raw data of C. atrox
<>	1	2	3	4	5	6	7	8	9	10	11	12
A	2.2644	2.2202	2.2407	2.2216	2.179	1.8713	1.5563	0.052	0.0485	0.0723	0.0495	0.0562
B	2.2982	2.2653	2.2244	2.2565	2.1529	1.9061	1.57	0.0499	0.0521	0.0534	0.053	0.0629
C	2.2674	2.2623	2.2338	2.2478	2.1814	2.0598	1.9053	0.0591	0.0591	0.0462	0.0509	0.0408
D	2.2571	2.2507	2.2126	2.2058	2.1741	2.0471	1.9099	0.0572	0.0553	0.0513	0.0408	0.0445
E	0.974	0.8477	0.691	0.5209	0.3852	0.2243	0.1405	0.0436	0.0404	0.0441	0.042	0.0427
F	0.9673	0.8577	0.665	0.5191	0.391	0.2229	0.1363	0.0401	0.0415	0.0442	0.0405	0.0402
G	0.0794	0.076	0.0643	0.1118	0.0682	0.0662	0.0789	0.0509	0.0496	0.0551	0.0502	0.052
H	0.0758	0.0729	0.0729	0.0706	0.0717	0.067	0.0685	0.0502	0.0443	0.0512	0.053	0.0444
C. atrox
	0M	1M	2M	3M	4M	6M	8M
EAV 1	2.2644	2.2202	2.2407	2.2216	2.179	1.8713	1.5563
	2.2982	2.2653	2.2244	2.2565	2.1529	1.9061	1.57
EAV 2	2.2674	2.2623	2.2338	2.2478	2.1814	2.0598	1.9053
	2.2571	2.2507	2.2126	2.2058	2.1741	2.0471	1.9099
SAIMR POLY	0.974	0.8477	0.691	0.5209	0.3852	0.2243	0.1405
	0.9673	0.8577	0.665	0.5191	0.391	0.2229	0.1363
Normal sheep IgG	0.0794	0.076	0.0643	0.1118	0.0682	0.0662	0.0789
	0.0758	0.0729	0.0729	0.0706	0.0717	0.067	0.0685
Normal horse IgG	0.052	0.0485	0.0723	0.0495	0.0562	0.0591	0.0591
	0.0499	0.0521	0.0534	0.053	0.0629	0.0572	0.0553
Raw data of Immunogen mixture 1
<>	1	2	3	4	5	6	7	8	9	10	11	12
A	2.4087	2.4319	2.3722	2.2407	2.2898	1.9715	1.6469	0.0617	0.0624	0.0793	0.0791	0.0555
B	2.3945	2.3963	2.3933	2.3428	2.2835	1.948	1.6668	0.0545	0.0549	0.0852	0.0616	0.0631
C	2.3637	2.3903	2.3611	2.3341	2.2804	2.0931	1.9205	0.0621	0.0569	0.0408	0.0509	0.0462
D	2.3769	2.3864	2.345	2.3055	2.314	2.1252	1.9388	0.0567	0.0576	0.0445	0.0408	0.0513
E	0.8617	0.7444	0.6257	0.4352	0.3417	0.2351	0.1547	0.0436	0.0404	0.0427	0.042	0.0441
F	0.8371	0.7663	0.5953	0.456	0.3719	0.2364	0.161	0.0401	0.0415	0.0402	0.0405	0.0442
G	0.1043	0.1012	0.0984	0.095	0.0945	0.0826	0.0825	0.0502	0.0443	0.0444	0.053	0.0512
H	0.0995	0.0979	0.098	0.0954	0.0849	0.083	0.0788	0.0509	0.0496	0.052	0.0502	0.0551
Immunogen mixture 1
	0M	1M	2M	3M	4M	6M	8M
EAV 1	2.4087	2.4319	2.3722	2.2407	2.2898	1.9715	1.6469
	2.3945	2.3963	2.3933	2.3428	2.2835	1.948	1.6668
EAV 2	2.3637	2.3903	2.3611	2.3341	2.2804	2.0931	1.9205
	2.3769	2.3864	2.345	2.3055	2.314	2.1252	1.9388
SAIMR POLY	0.8617	0.7444	0.6257	0.4352	0.3417	0.2351	0.1547
	0.8371	0.7663	0.5953	0.456	0.3719	0.2364	0.161
Normal sheep IgG	0.1043	0.1012	0.0984	0.095	0.0945	0.0826	0.0825
	0.0995	0.0979	0.098	0.0954	0.0849	0.083	0.0788
Normal horse IgG	0.0617	0.0624	0.0793	0.0791	0.0555	0.0621	0.0569
	0.0545	0.0549	0.0852	0.0616	0.0631	0.0567	0.0576
Raw data of Immunogen mixture 2
<>	1	2	3	4	5	6	7	8	9	10	11	12
A	2.3654	2.2961	2.3013	2.245	2.1813	1.8238	1.4893	0.0563	0.0558	0.0554	0.0551	0.0535
B	2.3543	2.3139	2.2811	2.2408	2.174	1.8436	1.4504	0.0707	0.0508	0.073	0.0662	0.0571
C	2.4274	2.2929	2.2589	2.2394	2.2198	2.0102	1.7943	0.0551	0.0596	0.0462	0.0507	0.04
D	2.3279	2.3009	2.2706	2.2243	2.204	2.0102	1.784	0.0588	0.0588	0.0503	0.0408	0.0432
E	1.0654	0.9361	0.7724	0.5851	0.4511	0.2887	0.1861	0.0502	0.0443	0.0512	0.053	0.0444
F	1.0695	0.9432	0.7422	0.5952	0.4615	0.2964	0.1872	0.05	0.0455	0.0451	0.0502	0.052
G	0.1021	0.0916	0.0819	0.0786	0.079	0.0742	0.076	0.0432	0.0414	0.0541	0.042	0.0427
H	0.0956	0.0976	0.0852	0.0795	0.0728	0.0774	0.0765	0.0431	0.0415	0.046	0.0505	0.0502
Immunogen mixture 1
	0M	1M	2M	3M	4M	6M	8M
EAV 1	2.3654	2.2961	2.3013	2.245	2.1813	1.8238	1.4893
	2.3543	2.3139	2.2811	2.2408	2.174	1.8436	1.4504
EAV 2	2.4274	2.2929	2.2589	2.2394	2.2198	2.0102	1.7943
	2.3279	2.3009	2.2706	2.2243	2.204	2.0102	1.784
SAIMR POLY	1.0654	0.9361	0.7724	0.5851	0.4511	0.2887	0.1861
	1.0695	0.9432	0.7422	0.5952	0.4615	0.2964	0.1872
Normal sheep IgG	0.1021	0.0916	0.0819	0.0786	0.079	0.0742	0.076
	0.0956	0.0976	0.0852	0.0795	0.0728	0.0774	0.0765
Normal horse IgG	0.0563	0.0558	0.0554	0.0551	0.0535	0.0551	0.0596
	0.0707	0.0508	0.073	0.0662	0.0571	0.0588	0.0588
Summary of the immunological binding observed between the two EAVs and the individual venoms and venom immunogen mixtures measured by avidity ELISA
	EAV 1		EAV 2		SAIMR POLY		Normal sheep IgG		Normal Horse IgG
B.asper	19.8393	12.1144	9.8459	8.65327	58.9351	57.7454	67.4509	68.488	57.8805	57.1372
B. jararca	10.1939	10.1939	8.16109	5.14135	47.336	49.2738	58.4187	60.609	53.457	55.2212
E. ocellatus	14.695	11.4428	9.89053	8.58944	54.5585	55.9774	72.0476	69.759	70.0453	60.9177
C. rhodostoma	32.3193	35.8866	32.7514	28.6525	61.7166	58.3946	59.6699	57.8027	62.0947	60.5151
D.typus	18.0504	18.5523	11.2946	10.3087	49.6189	57.5123	66.5241	62.708	62.7355	57.1372
D. acutus	10.1939	10.1939	8.16109	5.14135	47.336	49.2738	63.1196	61.9413	59.8811	57.1372
D.russelii	17.0065	13.1367	18.0943	8.34109	60.3573	61.9033	50.7583	60.1714	63.0099	59.0302
B .arietans	22.4231	19.4331	13.4437	10.4503	49.6789	51.9464	36.1411	41.6724	31.8883	35.5442
E. carinatus	14.695	11.4428	9.89053	8.58944	54.5585	55.9774	65.7459	65.3324	57.51	60.1776
R. subminiatus	16.1065	12.8821	8.82996	8.08669	57.9523	63.4599	58.4163	58.3923	60.996	56.2053
T.albolabris	19.6796	16.4639	14.9822	7.35555	64.198	63.6869	58.6551	62.0589	62.855	55.4474
C. atrox	11.8169	8.47227	8.55015	7.59033	56.4878	57.1969	64.0079	64.3202	64.9086	57.1372
Immunogen mixture 1	8.74177	8.79473	8.18328	4.68459	51.4414	57.3172	67.4509	68.488	68.8564	60.165
Immunogen mixture 2	10.0084	8.19852	4.78931	8.07578	53.3042	54.2309	58.4187	50.7859	53.2205	55.0401

## Sheet: In vitro SVSPs assay
Mean rates (expressed as Δ Abs/time/µg venom) for SVSPs assay
	Venom+EAV 1			Venom+EAV 2			Venom+SAIMR polyvalent			Positive			Venom			EAV 1			EAV 2			SAIMR polyvalent			Negative
Bothrops asper	0.0402	0.0412	0.0395	0.0572	0.0566	0.0492	0.0578	0.055	0.0498	0.0656	0.0666	0.0657	0.0524	0.053	0.0536	-0.0008	-0.00085	-0.0007	-0.0006	-0.0005	-0.0055	-0.0014	-0.0015	-0.0016	0.0004	0.0039	0.0045
Bothrops jararca	0.044149	0.039479	0.036123	0.039151	0.04698	0.032965	0.0478	0.035	0.0498	0.0656	0.0666	0.0657	0.0472	0.0366	0.0592	-0.0008	-0.00085	-0.0007	-0.0006	-0.0005	-0.0055	-0.0014	-0.0015	-0.0016	0.0004	0.0039	0.0045
Echis ocellatus	0.022575	0.023746	0.022556	0.001866	0.001756	0.0018	0.016791	0.015791	0.016761	0.0656	0.0666	0.0657	0.028731	0.038732	0.028111	-0.0008	-0.00085	-0.0007	-0.0006	-0.0005	-0.0055	-0.0014	-0.0015	-0.0016	0.0004	0.0039	0.0045
Calloselasma rhodostoma	-0.00168	-0.00158	-0.00148	0.000373	0.000383	0.000299	0.002799	0.002899	0.002999	0.0656	0.0666	0.0657	0.003918	0.003818	0.003718	-0.0008	-0.00085	-0.0007	-0.0006	-0.0005	-0.0055	-0.0014	-0.0015	-0.0016	0.0004	0.0039	0.0045
Dispholidus typus	-0.00112	-0.00142	-0.00122	-0.00168	-0.00188	-0.0017	-0.00112	-0.00102	-0.00114	0.0656	0.0666	0.0657	0.006716	0.006916	0.006716	-0.0008	-0.00085	-0.0007	-0.0006	-0.0005	-0.0055	-0.0014	-0.0015	-0.0016	0.0004	0.0039	0.0045
Deinagkistrodon acutus	-0.00131	-0.00151	-0.00141	-0.00075	-0.00077	-0.00071	0.000746	0.000706	0.000696	0.0656	0.0666	0.0657	0.008209	0.008809	0.008509	-0.0008	-0.00085	-0.0007	-0.0006	-0.0005	-0.0055	-0.0014	-0.0015	-0.0016	0.0004	0.0039	0.0045
Daboia russelii	0.000746	0.000776	0.000726	-0.00149	-0.00179	-0.00189	0.000746	0.00074	0.000796	0.0656	0.0666	0.0657	-0.00075	-0.00077	-0.00079	-0.0008	-0.00085	-0.0007	-0.0006	-0.0005	-0.0055	-0.0014	-0.0015	-0.0016	0.0004	0.0039	0.0045
Bitis arietans	0.013433	0.014433	0.013733	0.036194	0.040194	0.039194	0.010634	0.018634	0.010934	0.0656	0.0666	0.0657	0.034701	0.035701	0.042701	-0.0008	-0.00085	-0.0007	-0.0006	-0.0005	-0.0055	-0.0014	-0.0015	-0.0016	0.0004	0.0039	0.0045
Echis carinatus	0.036567	0.035567	0.035557	0.016045	0.015045	0.016445	0.028545	0.029545	0.027545	0.0656	0.0666	0.0657	0.05056	0.05156	0.05006	-0.0008	-0.00085	-0.0007	-0.0006	-0.0005	-0.0055	-0.0014	-0.0015	-0.0016	0.0004	0.0039	0.0045
Rhabdophis subminiatus	-0.00317	-0.00322	-0.00367	0.004291	0.004991	0.004791	-0.00075	-0.00076	-0.00076	0.0656	0.0666	0.0657	0.00056	0.00066	0.00061	-0.0008	-0.00085	-0.0007	-0.0006	-0.0005	-0.0055	-0.0014	-0.0015	-0.0016	0.0004	0.0039	0.0045
Trimeresurus albolabris	0.001679	0.001979	0.002279	0.002985	0.003085	0.003995	0.008582	0.008982	0.009382	0.0656	0.0666	0.0657	0.020336	0.024336	0.030336	-0.0008	-0.00085	-0.0007	-0.0006	-0.0005	-0.0055	-0.0014	-0.0015	-0.0016	0.0004	0.0039	0.0045
Crotalus atrox	0.022201	0.028201	0.032201	0.011567	0.019567	0.011197	0.014552	0.018552	0.020552	0.0656	0.0666	0.0657	0.026679	0.030679	0.031679	-0.0008	-0.00085	-0.0007	-0.0006	-0.0005	-0.0055	-0.0014	-0.0015	-0.0016	0.0004	0.0039	0.0045
Immunogen mixture 1	0.009328	0.009928	0.009628	0.011381	0.012281	0.010381	0.015858	0.019858	0.020858	0.0656	0.0666	0.0657	0.0317164	0.039716	0.030716	-0.0008	-0.00085	-0.0007	-0.0006	-0.0005	-0.0055	-0.0014	-0.0015	-0.0016	0.0004	0.0039	0.0045
Immunogen mixture 2	0.018097	0.016097	0.013097	0.010634	0.011634	0.015634	0.028731	0.026731	0.024731	0.0656	0.0666	0.0657	0.04347	0.04947	0.04247	-0.0008	-0.00085	-0.0007	-0.0006	-0.0005	-0.0055	-0.0014	-0.0015	-0.0016	0.0004	0.0039	0.0045
Percentage reduction of venom+antivenoms activity
	EAV 1			EAV 2			SAIMR polyvalent
Bothrops asper	23.2824	22.2642	26.306	-9.16031	-6.79245	8.20895	-10.3053	-3.77358	7.08955
Bothrops jararaca	28.2683	24.5122	30.9494	20.266	20.8537	19.0308	8.98643	9.3122	9.05573
Echis ocellatus	21.4286	38.6907	19.7632	93.5065	95.4674	93.5966	41.5584	59.2299	40.3762
Bitis arietans	61.2903	59.5736	67.8399	-4.30108	-12.5836	8.21391	69.3548	47.8052	74.3936
Echis carinatus	27.6753	31.0175	28.9705	68.2657	70.8207	67.1497	43.5424	42.6979	44.9761
Trimeresurus albolabris	91.7431	91.8675	92.4871	85.3211	87.3229	86.8305	57.7982	63.0911	69.0726
Crotalus atrox	16.7832	8.07589	-1.649	56.6434	36.2199	64.6558	45.4545	39.5281	35.1237
Immunogen mixture 1	70.5882	75.0019	68.654	64.1176	69.0793	66.205	50	50	32.0943
Immunogen mixture 2	58.3691	67.4612	69.1618	75.5365	76.4821	63.1875	33.9056	45.9647	41.7677

## Sheet: In vitro SVMPs assay
Area Under the Curve for SVMPs assay
B. asper
	Positive			B. asper			B. asper +SAIMR POLY			B. asper+ EAV 1			B. asper+EAV 2			EAV 1			EAV 2			SAIMR POLY			Negative
Total Area	3050925	3548124	2923773	1149284	1066344	1109720	1169358	802599	867927	595575	521790	538567	661747	593110	610936	466923	455373	386432	471661	488292	579247	553643	571940	527574	506494	515968	506494
B. jararaca
	Positive			B. jraraca			B. jaraca +SAIMR POLY			B. jararca+ EAV 1			B. jararca+EAV 2			EAV 1			EAV 2			SAIMR POLY			Negative
Total Area	3050925	3548124	2923773	4137097	4050598	3783407	1801011	2261087	1628196	816251	851514	698712	2149269	2013857	1611056	466923	455373	386432	471661	488292	579247	553643	571940	527574	506494	515968	626138
E. ocellatus
	Positive			E. ocellatus			E. ocellatus+SAIMR POLY			E. ocellatus+EAV 1			E. ocellatus+EAV 2			EAV 1			EAV 2			SAIMR POLY			Negative
Total Area	3050925	3548124	2923773	4319585	605961	4338090	2265368	2028093	2271511	1338064	1607968	1295670	1024423	542976	598325	466923	455373	386432	471661	488292	579247	553643	571940	527574	506494	515968	626138
C. rhodostoma
	Positive			C. rhodostoma			C. rhodostoma+ SAIMR POLY			C. rhodostoma+EAV 1			C. rhodostoma+EAV 2			EAV 1			EAV 2			SAIMR POLY			Negative
Total Area	3050925	3548124	2923773	3050925	3548124	2923773	3191967	4334095	3298830	793772	714316	796909	1024423	991776	891103	466923	455373	386432	471661	488292	579247	553643	571940	527574	506494	515968	626138
D. typus
	Positive			D. typus			D. typus +SAIMR POLY			D. typus+EAV 1			D. typus+EAV 2			EAV 1			EAV 2			SAIMR POLY			Negative
Total Area	3050925	3548124	2923773	4610242	3597215	4041631	1127463	758770	924012	1049499	903988	856962	1084422	758890	797037	466923	455373	386432	471661	488292	579247	553643	571940	527574	506494	515968	626138
D. acutus
	Positive			D. acutus			D. acutus+ SAIMR POLY			D. acutus +EAV 1			D. acutus +EAV 2			EAV 1			EAV 2			SAIMR POLY			Negative
Total Area	3050925	3548124	2923773	3886548	4045102	3397630	1507168	1820637	1368179	1164393	2108964	1870143	2169371	1938988	1519200	466923	455373	386432	471661	488292	579247	553643	571940	527574	506494	515968	626138
E. carinatus
	Positive			E. carinatus			E. carinatus+SAIMR POLY			E. carinatus+EAV 1			E. carinatus+EAV 2			EAV 1			EAV 2			SAIMR POLY			Negative
Total Area	3050925	3548124	2923773	1269474	3885770	4428260	1617472	2178247	2822425	1500328	1608059	1387986	1813781	1967037	1770714	466923	455373	386432	471661	488292	579247	553643	571940	527574	506494	515968	626138
immunogen mixture I
	Positive			immunogen mixture I			Mix I + SAIMR POLY			Mix I +EAV 1			Mix I+EAV 2			EAV 1			EAV 2			SAIMR POLY			Negative
Total Area	3050925	3548124	2923773	3897816	3867042	3662931	1888227	1814619	1653630	964795	967420	823051	1570607	1573237	1680198	466923	455373	386432	471661	488292	579247	553643	571940	527574	506494	515968	626138
immunogen mixture II
	Positive			immunogen mixture II			Mix II +SAIMR POLY			Mix II+EAV 1			Mix II+EAV 2			EAV 1			EAV 2			SAIMR POLY			Negative
Total Area	3050925	3548124	2923773	3221158	2915026	3024918	1888227	1814619	1653630	1400699	1391083	1131736	2105551	1771866	1455333	466923	455373	386432	471661	488292	579247	553643	571940	527574	506494	515968	626138
T. albo
	Positive			T. albolabris			T. albolabris +SAIMR POLY			T. albolabris+EAV 1			T. albolabris+EAV 2			EAV 1			EAV 2			SAIMR POLY			Negative
Total Area	3050925	3548124	2923773	754029	660823	505312	726915	616153	682935	611080	533969	512552	598325	576131	571592	466923	455373	386432	471661	488292	579247	553643	571940	527574	506494	515968	626138
R. sub
	Positive			R. subminiatus			R. subminiatus +SAIMR POLY			R. subminiatus+EAV 1			R. subminiatus+EAV 2			EAV 1			EAV 2			SAIMR POLY			Negative
Total Area	3050925	3548124	2923773	740134	711178	718449	736143	856603	720901	471814	449704	363501	543469	477628	491789	466923	455373	386432	471661	488292	579247	553643	571940	527574	506494	515968	626138
D. russ
	Positive			D. russelii			D. russelii +SAIMR POLY			D. russelii+EAV 1			D. russelii+EAV 2			EAV 1			EAV 2			SAIMR POLY			Negative
Total Area	3050925	3548124	2923773	541605	516749	532728	719024	665630	673918	492451	389208	435230	542976	543950	478566	466923	455373	386432	471661	488292	579247	553643	571940	527574	506494	515968	626138
Repeated run for these two venoms under the same condition. Note also repeated controls
B. arietans
	Positive			B. arietans			B. arietans+SAIMR POLY			B. arietans+EAV 1			B. arietans+EAV 2			EAV 1			EAV 2			SAIMR POLY			Negative
Total Area	7947593	7319614	7599966	5704219	5546223	5226157	1174105	1328239	1297593	2484111	2421525	2497404	2238844	2464315	2314980	1533799	1573990	1455305	1521300	1507419	1450438	1822164	1652133	1810106	2107460	2022172	1657674
C. atrox
	Positive			C. atrox			C. atrox+SAIMR POLY			C. atrox+EAV 1			C. atrox+EAV 2			EAV 1			EAV 2			SAIMR POLY			Negative
Total Area	7947593	7319614	7599966	13117557	14047382	13186110	1837928	2283768	2144684	5904368	5053548	5551256	3918348	7530023	5865881	1533799	1573990	1455305	1521300	1507419	1450438	1822164	1652133	1810106	2107460	2022172	1657674
Percentage reduction of venom+antivenoms activity
	EAV 1			EAV 2			SAIMR POLY
Bothrops asper	76.0674	78.0674	77.4682	73.3791	72.3791	70.9468	54.7336	54.7336	51.7886
Bothrops jararaca	80.27	78.9781	81.5322	48.0489	50.2825	57.4179	56.4668	44.1789	56.9648
Echis ocellatus	69.0233	70.1327	70.1327	76.2842	86.2076	86.2076	47.5559	47.638	47.638
Calloselasma rhodostoma	68.8036	76.442	67.0328	59.7386	67.2914	63.1361	0	0	0
Dispholidus typus	77.2355	74.8698	78.7966	76.478	78.9034	80.2793	75.5444	78.9067	77.1376
Deinagkistrodon acutus	47.8638	47.8638	44.9574	44.1826	52.0658	55.2865	61.2209	54.9916	59.7314
Bitis arietans	56.4513	56.3392	52.2134	60.7511	55.5677	55.704	79.4169	76.0515	75.1712
Echis carinatus	58.6167	58.6167	68.6562	49.3785	49.3785	60.0133	43.943	43.943	36.2633
Crotalus atrox	54.9888	64.025	57.9007	55.5147	46.3955	55.5147	85.9888	83.7424	83.7353
Immunogen mixture 1	75.2478	74.983	77.5303	59.7055	59.3168	54.1297	51.5568	53.0748	54.855
Immunogen mixture 2	56.5157	52.2789	62.5862	34.6337	39.2161	51.8885	41.3805	37.7495	45.3331

## Sheet: In vitro plasma assay
Area Under the Curve for plasma assay
	B. asper			EAV 1			EAV 2			asper +EAV 1			B. asper +EAV 2			B. asper +SAIMR POLY			SAIMR POLY			Plasma
Total Area	32.72	32.39	31.31	14.1	13.42	12.83	16.87	16.65	16.23	9.087	7.097	5.751	10.48	9.917	10.86	31.38	29.21	30.37	21.44	21.6	20.84	13.68	16.52	15.55
	B. jararca			B. jararca +EAV 1			B. jararca+EAV 2			B. jararca+SAIMR POLY			EAV 1			EAV 2			SAIMR POLY			Plasma
Total Area	42.97	41.34	42.75	13.74	10.38	11.2	18.4	14.07	17.88	42.15	41.25	41.87	22.99	21.62	21.64	25.69	25.07	25.19	31.68	30.42	31.87	21.93	24.8	21.6
	C. rhodostoma			C. rhodostoma +EAV 1			C. rhodostoma+ EAV 2			C. rhodostoma +SP			EAV 1			EAV 2			SAIMR POLY			Plasma
Total Area	45.07	44.66	41.87	12.16	8.361	10.77	15.19	9.509	10.47	45.07	44.66	41.87	24.89	22.71	22.83	27.27	27.07	26.69	37.28	35.86	34.43	25.04	27.94	24.37
	E. ocellatus			E. ocellatus +EAV1			E. ocellatus +EAV 2			E. ocellatus +SAIMR POLY			EAV 1			EAV 2			SAIMR POLY			Plasma
Total Area	30.02	30.54	34.82	8.526	6.303	5.721	15.52	16.25	17.32	30.11	30.47	34.71	12.5	12.02	11.36	15.23	15.03	14.76	19.16	19.57	20.71	11.92	14.9	12.09
	D. typus			D. typus +EAV 1			D. typus +EAV 2			D. typus +SAIMR POLY			EAV 1			EAV 2			SAIMR POLY			Plasma
Total Area	26.3	26.94	25.99	8.333	5.625	7.258	5.297	5.589	5.22	26.27	26.73	25.94	10.98	10.69	9.964	13.45	13.41	12.99	16.17	16.73	15.98	10.51	12.87	10.53
	D. acutus			D. acutus +EAV 1			D. acutus +EAV 2			D. acutus +SAIMR POLY			EAV 1			EAV 2			SAIMR POLY			Plasma
Total Area	35.09	38.25	34.61	10.57	6.539	7.275	6.56	6.155	6.445	34.66	38.04	33.94	20.57	19.11	18.86	22.92	22.8	22.47	30.54	31.34	30.04	19.94	23.26	19.94
	D.russelii			D. ruuselii+ EAV 1			D. russelii +EAV 2			D.russelii+ SAIMR POLY			EAV 1			EAV 2			SAIMR POLY			Plasma
Total Area	30.6	29.48	30.81	7.053	5.783	6.328	4.823	4.979	5.419	30.6	29.48	30.81	12.5	12.02	11.36	15.23	14.99	14.68	19.31	19.07	19.49	11.93	14.89	12.07
	B. areitans			B.areitans+ EAV 1			B. areitans +EAV 2			B.areitans+ SAIMR POLY			EAV 1			EAV 2			SAIMR POLY			Plasma
Total Area	24.57	22.24	22.13	9.724	7.567	7.479	6.161	5.891	6.395	33.82	38.85	34.36	23.5	21.44	21.59	25.74	25.69	25.39	33.61	33.07	33.3	23.01	26.29	22.91
	E. carinatus			E. carinatus +EAV 1			E. carinatus +EAV 2			E. carinatus+ SAIMR POLY			EAV 1			EAV 2			SAIMR POLY			Plasma
Total Area	35.96	34.13	34.14	10.41	11.84	8.264	5.222	4.989	5.417	34.26	34.12	33.17	15.77	14.86	14.38	18.53	18.29	17.89	23.64	23.45	22.89	15.3	18.28	15.3
	R. sub			R. sub + EAV 1			R. sub +EAV 2			R. sub+SAIMR POLY			EAV 1			EAV 2			SAIMR POLY			Plasma
Total Area	33.12	31.34	31.43	9.435	11.06	7.499	4.863	4.644	5.04	31.42	31.33	30.46	13.02	12.48	11.84	15.77	15.54	15.18	20.81	20.66	20.18	12.46	15.49	12.59
	T. albo			T. albo+EAV 1			T. albo+EAV 2			T. albo+SAIMR POLY			EAV 1			EAV 2			SAIMR POLY			Plasma
Total Area	50.62	33.08	26.32	7.932	7.376	7.377	10.67	7.895	9.865	35.34	23.56	30.65	30.97	27.74	28.62	32.54	32.69	32.52	32.99	38.18	34.67	33.61	33.38	33.55
	C. atrox			C. atrox +EAV 1			C. atrox +EAV 2			C. atrox + SAIMR POLY			EAV 1			EAV 2			SAIMR POLY			Plasma
Total Area	21.05	18.58	15.65	7.841	5.571	5.327	4.885	6.429	5.486	25.39	23.66	20.73	12.51	12.05	11.32	15.26	14.95	14.39	18.19	16.33	13.79	11.92	14.92	12.06
	Immunogen mixture 1			Immunogen mixture 1+EAV 1			Immunogen mixture 1 +EAV 2			Immunogen mixture 1+ SAIMR POLY			EAV 1			EAV 2			SAIMR POLY			Plasma
Total Area	29.63	32.19	29.05	6.459	6.101	7.61	19.45	13.18	13.23	29	31.67	28.96	12.5	12.02	11.36	15.22	15.02	14.64	18.48	20	18.3	11.91	14.88	12.02
	Immunogen mixture 2			Immunogen mixture 2+EAV 1			Immunogen mixture 2 +EAV 2			Immunogen mixture 2+ SAIMR POLY			EAV 1			EAV 2			SAIMR POLY			Plasma
Total Area	36	35.7	35.54	8.819	5.729	7.526	22.77	15.99	16.1	35.86	35.58	35.17	16.91	15.84	15.44	19.58	19.39	19.03	24.63	24.31	23.9	16.33	19.43	16.36
Percentage reduction of venom+antivenoms activity
	EAV 1			EAV 2			SAIMR polyvalent
Bothrops asper	66.1671	55.0795	70.0832	70.4535	62.1162	50.2355	0	0	0
Bothrops jararaca	52.2742	55.2804	67.3795	44.958	52.2742	55.2804	0	0	0
Echis ocellatus	52.895	59.6995	74.8306	14.2541	13.0737	23.8011	0	0	0
Calloselasma rhodostoma	62.2228	67.571	66.2327	60.2911	75.994	70.4571	0	0	0
Dispholidus typus	47.2261	65.8979	53.053	66.4535	66.1162	66.2355	0	0	0
Deinagkistrodon acutus	30.231	56.3776	50.409	56.6997	58.9393	56.0668	0	0	0
Daboia russelii	62.2228	67.571	66.2327	74.1671	72.0795	71.0832	0	0	0
Echis carinatus	52.8193	40.1412	60.1964	75.6821	74.8658	73.2484	0	0	0
Rhabdophis subminiatus	68.0583	68.8961	56.8546	66.5127	52.2326	72.864	0	0	0
Crotalus atrox	20.8439	17.9285	18.0584	14.2541	13.0737	25.8011	0	0	0
Immunogen mixture 1	73.5497	70.7545	65.3141	44.958	52.2742	55.2804	0	0	0
Immunogen mixture 2	69.2484	66.5012	64.1472	55.1671	50.0795	52.0832	0	0	0

## Sheet: In vivo 
Kaplan–Meier survival for in vivo experiment
B. asper
Time (min)	Venom+EAV 1
360	0
360	0
360	0
360	0
360	0	Venom+EAV 2
36		1
360		0
360		0
360		0
360		0	Venom+SAIMR POLY
1			1
2			1
4			1
8			1
360			0	Venom only
6				1
6				1
14				1
25				1
30				1
C. rhodostoma
Time (min)	Venom+EAV 1
4	1
16	1
124	1
360	0
360	0	Venom+EAV 2
27		1
47		1
53		1
360		0
360		0	Venom+SAIMR POLY
6			1
6			1
6			1
10			1
360			0	Venom only
4				1
4				1
7				1
9				1
9				1
E. carinatus
Time (min)	Venom+EAV 1
11	1
58	1
70	1
112	1
360	0	Venom+EAV 2
8		1
360		0
360		0
360		0
360		0	Venom+SAIMR POLY
2			1
2			1
360			0
360			0
360			0	Venom only
2				1
2				1
6				1
15				1
32				1
D. russelii
Time (min)	Venom+EAV 1
360	0
360	0
360	0
360	0
360	0	Venom+EAV 2
10		1
10		1
15		1
17		1
19		1	Venom+SAIMR POLY
3			1
3			1
5			1
5			1
7			1	Venom only
1				1
1				1
3				1
4				1
5				1
B. arietans
Time (min)	Venom+EAV 1
360	0
360	0
360	0
360	0
360	0	Venom+EAV 2
60		1
360		0
360		0
360		0
360		0	Venom+SAIMR POLY
360			0
360			0
360			0
360			0
360			0	Venom only
7				1
8				1
11				1
13				1
14				1
Vipera ammodytes
Time (min)	Venom+EAV 1
360	0
360	0
360	0
360	0
360	0	Venom+EAV 2
360		0
360		0
360		0
360		0
360		0	Venom+SAIMR POLY
4			1
360			0
360			0
360			0
360			0	Venom only
11				1
14				1
18				1
0				0
0				0
E. ocellatus
Time (min)	Venom+EAV 1
360	0
360	0
360	0
360	0
360	0	Venom+EAV 2
47		1
47		1
59		1
77		1
360		0	Venom+SAIMR POLY
7			1
22			1
22			1
360			0
360			0	Venom only
14				1
18				1
27				1
28				1
48				1
Lachesis muta
Time (min)	Venom+EAV 1
3	1
7	1
7	1
8	1
12	1	Venom+EAV 2
1		1
4		1
5		1
7		1
8		1	Venom+SAIMR POLY
1			1
1			1
2			1
4			1
5			1	Venom only
2				1
3				1
4				1
5				1
6				1
